# Supplementary material for: Discovery and validation of DNA methylation markers for overall survival prognosis in patients with thymic epithelial tumors
Source: Clin Epigenetics. 2019 Mar 4;11:38. doi: 10.1186/s13148-019-0619-z (PMC6398263; doi:10.1186/s13148-019-0619-z)
Supplement: Supplementary file 2 — Table S3. Results from KEGG enrichment analysis for genes corresponding to the significantly expressed methylation probes. (XLSX 17 kb) [file 13148_2019_619_MOESM2_ESM.xlsx]

## Sheet: KEGG for hypomethlation sites
ID	Description	GeneRatio	BgRatio	pvalue	p.adjust	qvalue	geneID	Count
hsa04510	hsa04510	Focal adhesion	51/1075	199/7223	4.21152e-05	0.0130557	0.0107726	5649/7450/5293/5156/596/7148/572/824/2321/56034/4636/7060/284217/5296/5499/6464/1297/3480/5579/3909/5604/1956/595/896/329/5058/1277/4638/60/3911/10627/894/2534/3265/5501/1299/106821730/998/1282/3675/3913/58498/3688/7057/3371/2909/80310/2064/3725/7143/7410	51
hsa04210	hsa04210	Apoptosis	36/1075	135/7223	0.00024001	0.0280903	0.0231781	5293/3709/596/4792/572/824/7186/8837/5296/355/5604/329/1616/27429/60/7185/9020/9451/142/3265/1512/597/143/4914/1676/4616/5366/8743/3562/4217/3725/468/27113/4170/10376/4803	36
hsa04010	hsa04010	MAPK signaling pathway	66/1075	294/7223	0.000271842	0.0280903	0.0231781	3312/6788/5156/4763/9261/4804/93589/4772/5603/2321/56034/7186/7039/1326/4615/2065/355/3480/5579/773/5604/1956/1436/994/1616/5058/4609/3304/51378/9020/5971/5606/775/9175/3265/2246/6196/115727/998/8912/774/1946/3925/23162/1942/6722/4914/4616/778/1849/80310/55799/7042/2872/2261/3164/4217/9254/9693/2064/5600/8605/3725/468/785/4803	66
hsa04015	hsa04015	Rap1 signaling pathway	48/1075	206/7223	0.000772344	0.0417146	0.0344198	5293/5156/2771/4804/5603/51806/2321/56034/5296/51735/5900/3480/5579/5604/1956/1436/1500/2770/60/51378/808/5606/5898/109/3265/10636/2246/23094/57121/11069/998/1946/5216/1942/2903/3688/7057/3689/9223/2902/810/80310/2261/9693/5600/805/7410/4803	48
hsa04261	hsa04261	Adrenergic signaling in cardiomyocytes	36/1075	143/7223	0.00078556	0.0417146	0.0344198	596/2771/93589/5603/51806/5519/5499/185/3784/2770/6548/6330/808/775/491/186/109/5516/11069/5501/7171/7170/5520/810/778/4624/488/7139/55799/9254/481/5600/468/805/785/1388	36
hsa04151	hsa04151	PI3K-Akt signaling pathway	72/1075	339/7223	0.000807379	0.0417146	0.0344198	5649/7450/57521/3716/5293/5156/596/7148/4804/572/5105/5519/1977/2788/2321/56034/7060/284217/7039/5296/2065/1297/3480/1440/3909/5604/1956/595/64223/1436/7534/896/1277/4609/2784/51378/3911/894/54541/3265/5516/2246/57121/1299/1282/1946/2538/3675/6794/3913/1942/3688/7057/3566/4914/1128/3371/5520/3562/80310/2690/2261/2783/3164/6194/2064/468/7249/7143/4170/4803/1388	72

## Sheet: KEGG for hypermethylation sites
ID	Description	GeneRatio	BgRatio	pvalue	p.adjust	qvalue	geneID	Count
hsa04080	hsa04080	Neuroactive ligand-receptor interaction	80/625	273/7223	4.52714e-24	1.31287e-21	1.10081e-21	3361/7434/6751/1910/51289/2898/2693/4923/5023/2149/2834/2558/2904/2150/2911/1145/552/3973/148/5733/147/2740/1140/1816/2913/2916/5729/3358/3953/5737/5734/84539/2566/2562/2906/4988/3354/2587/4829/3350/5021/2554/3351/2899/185/2567/10161/3362/4544/53637/1909/10888/146/1129/2891/4887/2862/2915/116443/2892/5732/152/2556/2894/887/155/10203/2831/2893/6344/5025/8811/2550/4985/1511/9248/2917/9002/150/6870	80
hsa04020	hsa04020	Calcium signaling pathway	48/625	180/7223	4.71593e-13	6.83809e-11	5.73357e-11	3361/1910/5335/3709/4923/5023/2149/2911/552/3973/148/5733/147/6263/1816/114/3358/4842/777/5737/6262/2906/5021/493/5579/773/6547/185/2778/5153/3362/775/1909/4846/146/1129/2915/8912/887/155/84876/5025/5582/2774/5137/6543/6870/8913	48
hsa05033	hsa05033	Nicotine addiction	16/625	40/7223	7.14925e-08	6.04235e-06	5.06636e-06	140679/2558/2904/2566/2562/2906/773/2554/2567/57084/2891/116443/2892/2556/2893/57030	16
hsa04024	hsa04024	cAMP signaling pathway	41/625	198/7223	8.33428e-08	6.04235e-06	5.06636e-06	7434/6751/2693/627/2149/2904/5143/5733/2740/1816/114/4772/6262/2906/3354/5879/1080/3350/5021/493/5604/5144/3351/2778/3362/775/1909/1129/5605/2891/4852/5142/116443/2892/5732/84876/2893/2550/1261/1387/10021	41
hsa05032	hsa05032	Morphine addiction	24/625	91/7223	4.59571e-07	2.66551e-05	2.23497e-05	140679/2558/5143/114/5138/2566/2562/4988/5579/773/2554/5144/2567/2778/5153/2869/10846/3760/5142/2556/5582/5137/2550/409	24
hsa04724	hsa04724	Glutamatergic synapse	26/625	114/7223	3.14337e-06	0.00015193	0.000127389	2898/3709/2904/2911/2913/2916/114/2906/22941/5579/773/2899/2778/775/3760/57084/2891/2915/116443/2892/50944/2893/5582/1742/2917/57030	26
hsa04928	hsa04928	Parathyroid hormone synthesis secretion and action	22/625	106/7223	8.33904e-05	0.00345475	0.00289672	4929/9365/3709/596/860/5143/9247/4041/11214/114/2625/5579/5604/5144/2768/4666/2778/2260/5142/5582/6256/409	22
hsa04010	hsa04010	MAPK signaling pathway	44/625	294/7223	0.00019689	0.00672766	0.00564098	627/2255/93589/3479/4772/59285/777/59283/84867/2321/59284/5879/2317/3480/1943/5579/773/5604/2768/51378/2324/1848/775/10368/3791/5605/6196/2260/5801/7048/2069/8912/2322/5924/5582/3306/3815/5923/409/7046/10235/5778/2122/8913	44
hsa04950	hsa04950	Maturity onset diabetes of the young	9/625	26/7223	0.00020879	0.00672766	0.00564098	3175/3651/4760/5080/4825/5313/2494/50674/3170	9
hsa04072	hsa04072	Phospholipase D signaling pathway	26/625	145/7223	0.000251122	0.00728255	0.00610624	23533/139189/5335/2149/2911/552/2913/2916/114/8525/5737/5604/2768/185/10161/2778/27128/5605/2534/2915/9162/1608/3815/2207/2917/6850	26
hsa05202	hsa05202	Transcriptional misregulation in cancer	30/625	180/7223	0.000328949	0.0086723	0.00727151	7490/860/3205/5081/3479/6688/3207/171558/4066/2321/2120/5077/7849/5079/4299/3480/8842/8013/3684/861/7704/1848/54738/7048/2892/2322/2313/2119/6256/4005	30
hsa04930	hsa04930	Type II diabetes mellitus	12/625	46/7223	0.00039482	0.00954149	0.00800031	3651/8835/5313/777/3101/773/8471/6833/775/5581/8913/3099	12
hsa04727	hsa04727	GABAergic synapse	18/625	88/7223	0.00043728	0.00962725	0.00807221	140679/2558/2571/114/2566/2562/6529/6538/5579/57468/773/2554/2567/775/2556/5582/2550/2572	18
hsa04730	hsa04730	Long-term depression	14/625	60/7223	0.000464764	0.00962725	0.00807221	3709/2911/3479/4842/3480/5579/773/5604/2768/2778/5605/2891/2892/5582	14
hsa04022	hsa04022	cGMP-PKG signaling pathway	27/625	162/7223	0.000644754	0.0121075	0.0101518	1910/2626/23533/3709/148/147/114/5138/4772/493/5604/6547/2768/8471/185/775/1909/4846/146/5605/152/155/3764/5581/4985/6543/150	27
hsa04640	hsa04640	Hematopoietic cell lineage	18/625	91/7223	0.000668	0.0121075	0.0101518	947/2814/920/960/926/3678/915/3684/2056/914/1791/925/2322/4311/3815/3575/933/1378	18
hsa05412	hsa05412	Arrhythmogenic right ventricular cardiomyopathy (ARVC)	15/625	72/7223	0.00105509	0.0179986	0.0150914	93589/59285/1496/59283/6262/8516/59284/3678/3693/51176/1829/775/10368/6932/3680	15
hsa04925	hsa04925	Aldosterone synthesis and secretion	18/625	95/7223	0.0011328	0.0182507	0.0153028	57118/4929/3709/114/5138/493/5579/221955/185/2778/775/8912/84876/5581/5582/5443/6770/8913	18
hsa04720	hsa04720	Long-term potentiation	14/625	67/7223	0.00148876	0.0227232	0.0190528	3709/2904/2911/114/2906/5579/5604/775/5605/2891/2915/6196/5582/1387	14
hsa04550	hsa04550	Signaling pathways regulating pluripotency of stem cells	23/625	138/7223	0.0015847	0.0229781	0.0192666	3175/64211/5013/5080/1749/6926/3670/3479/4088/8313/7547/11211/463/80712/3480/5604/2535/5605/2260/4617/7475/89780/90	23
hsa05031	hsa05031	Amphetamine addiction	14/625	68/7223	0.00172942	0.0230505	0.0193273	2904/6531/2906/2354/5579/2778/775/6571/6804/2891/116443/2892/2893/5582	14
hsa04514	hsa04514	Cell adhesion molecules (CAMs)	23/625	139/7223	0.00174866	0.0230505	0.0193273	947/1001/90952/923/4684/920/9378/8516/926/4685/1002/9071/3106/5788/6693/3684/914/29851/3680/925/57689/933/83700	23
hsa05030	hsa05030	Cocaine addiction	11/625	49/7223	0.00257954	0.0325246	0.0272711	627/2904/6531/2913/2906/2354/2778/6571/2891/116443/1742	11
hsa05340	hsa05340	Primary immunodeficiency	9/625	36/7223	0.00287053	0.0346856	0.029083	5896/920/926/915/5788/29851/925/84876/3575	9
hsa04310	hsa04310	Wnt signaling pathway	23/625	145/7223	0.00306819	0.0350701	0.0294054	4041/4772/4088/8313/11211/5879/6422/5579/2535/51176/896/64321/1457/6423/6932/6424/11197/56998/5582/22943/7475/1387/89780	23
hsa04934	hsa04934	Cushing's syndrome	24/625	154/7223	0.00319302	0.0350701	0.0294054	3709/114/8313/11211/1021/5604/2535/51176/185/2778/775/1869/5605/6932/8912/84876/1030/5443/7475/2516/89780/6770/9049/8913	24
hsa04713	hsa04713	Circadian entrainment	17/625	96/7223	0.00326515	0.0350701	0.0294054	2904/6263/114/4842/6262/2906/5579/2778/4544/775/3760/2891/8912/2892/2893/5582/8913	17
hsa05414	hsa05414	Dilated cardiomyopathy (DCM)	16/625	89/7223	0.00364654	0.0377677	0.0316673	93589/114/3479/59285/59283/6262/8516/59284/3678/3693/2778/70/775/10368/3680/7168	16
hsa04151	hsa04151	PI3K-Akt signaling pathway	44/625	339/7223	0.00386002	0.0380607	0.031913	5649/7450/57521/23533/627/596/2149/2255/7148/10018/3479/4602/2321/8516/7060/1021/5879/3678/1297/3693/3480/1943/5604/896/10161/8115/51378/2324/3791/2056/5008/4846/1129/5605/2260/3680/2069/2322/23678/6256/3815/3575/6850/1280	44
hsa04742	hsa04742	Taste transduction	15/625	82/7223	0.00405336	0.0380607	0.031913	40/2558/2911/114/3354/3350/773/2554/3351/5153/775/2556/5137/2550/10021	15
hsa05205	hsa05205	Proteoglycans in cancer	29/625	201/7223	0.00407335	0.0380607	0.031913	406903/5335/3709/7291/3316/3479/6469/960/11211/3236/5879/3678/3693/2317/3480/5579/117581/5604/2535/60495/3791/5605/2260/5582/7475/2719/89780/406902/2017	29
hsa04723	hsa04723	Retrograde endocannabinoid signaling	22/625	140/7223	0.0041998	0.0380607	0.031913	140679/3709/2558/2911/114/2566/2562/5579/773/2554/221955/2567/775/3760/57084/2891/2915/2892/2556/2893/5582/57030	22
