# Supplementary material for: Discovery and validation of DNA methylation markers for overall survival prognosis in patients with thymic epithelial tumors
Source: Clin Epigenetics. 2019 Mar 4;11:38. doi: 10.1186/s13148-019-0619-z (PMC6398263; doi:10.1186/s13148-019-0619-z)
Supplement: Supplementary file 3 — Table S4. The list of genes transcriptionally affected by methylation of significantly expressed methylation probes within promotor regions. In this table, meaning of the “mean_AB”, “mean_C”, “FC” and “p” is the same asdescribed in “Additional file 1: Table S2”. (XLSX 119 kb) [file 13148_2019_619_MOESM3_ESM.xlsx]

## Sheet: Down-regulated
SYMBOL	probe	mean_AB	mean_C	FC	p	adjp	adjpbon	Group	Islands_Name	CpG_Island	ENTREZID	logFC	AveExpr	t	P.Value	adj.P.Val	B
ZNF662	cg17619311	0.0569018	0.387809	5.81541	1.42313e-05	0.995885	0.000838658	TSS200	chr3:42947480-42948170	Island	389114	-1.53879	2.4057	-3.3946	0.000929257	0.00423672	-1.21953
ZNF229	cg22720041	0.0991257	0.400282	3.03812	9.68127e-05	1	0.00252819	TSS200	chr19:44952416-44952809	Island	7772	-3.38573	2.87606	-5.10679	1.23175e-06	1.43648e-05	5.08316
ZNF229	cg19915738	0.0795566	0.451118	4.6704	1.15511e-05	0.988496	0.000742444	TSS200	chr19:44952416-44952809	Island	7772	-3.38573	2.87606	-5.10679	1.23175e-06	1.43648e-05	5.08316
ZNF229	cg10166283	0.0389177	0.366855	8.42642	0.000283324	1	0.00452302	TSS200	chr19:44952416-44952809	Island	7772	-3.38573	2.87606	-5.10679	1.23175e-06	1.43648e-05	5.08316
FAM19A5	cg25975712	0.0251	0.368009	13.6617	8.19531e-05	1	0.00230576	TSS1500	chr22:48970857-48972947	Island	25817	-3.15206	2.70255	-5.0008	1.94816e-06	2.15595e-05	4.65226
FAM19A5	cg04198308	0.013831	0.271336	18.618	0.00028075	1	0.00450243	TSS200	chr22:48970857-48972947	Island	25817	-3.15206	2.70255	-5.0008	1.94816e-06	2.15595e-05	4.65226
FAM19A5	cg04304705	0.168612	0.501255	1.97284	4.5987e-06	0.832302	0.000412918	TSS1500	chr22:48884884-48887043	Island	25817	-3.15206	2.70255	-5.0008	1.94816e-06	2.15595e-05	4.65226
FAM19A5	cg14894848	0.230699	0.498682	1.16161	2.60919e-05	0.999956	0.0011949	TSS1500	chr22:48884884-48887043	Island	25817	-3.15206	2.70255	-5.0008	1.94816e-06	2.15595e-05	4.65226
ZSCAN1	cg19819285	0.0289823	0.173991	5.00335	0.000764176	1	0.00791162	TSS200	chr19:58545115-58545897	Island	284312	-4.36252	0.354063	-4.68404	7.40653e-06	6.76266e-05	3.50224
ZSCAN1	cg27391267	0.088254	0.346173	2.92246	0.000335952	1	0.00496957	TSS200	chr19:58545115-58545897	Island	284312	-4.36252	0.354063	-4.68404	7.40653e-06	6.76266e-05	3.50224
ZSCAN1	cg02344833	0.0368858	0.337918	8.16119	0.000513889	1	0.00630839	TSS200	chr19:58545115-58545897	Island	284312	-4.36252	0.354063	-4.68404	7.40653e-06	6.76266e-05	3.50224
ZSCAN1	cg24368848	0.0763027	0.463791	5.07831	0.000311568	1	0.00476989	TSS1500	chr19:58545115-58545897	Island	284312	-4.36252	0.354063	-4.68404	7.40653e-06	6.76266e-05	3.50224
STK32B	cg08323075	0.0319885	0.505064	14.7889	9.23695e-05	1	0.00246043	TSS200	chr4:5053230-5054092	Island	55351	-3.1687	2.70099	-3.44599	0.000782294	0.00366026	-0.969358
STK32B	cg23300732	0.0157805	0.308536	18.5517	0.000403128	1	0.00550917	TSS200	chr4:5053230-5054092	Island	55351	-3.1687	2.70099	-3.44599	0.000782294	0.00366026	-0.969358
STK32B	cg10351287	0.0191389	0.341236	16.8294	0.000168875	1	0.00342294	TSS200	chr4:5053230-5054092	Island	55351	-3.1687	2.70099	-3.44599	0.000782294	0.00366026	-0.969358
GFRA2	cg03330485	0.148073	0.341418	1.30575	0.000881205	1	0.0085986	TSS1500	chr8:21644908-21647845	Island	2675	-2.62885	1.71332	-3.98363	0.000116216	0.000729599	0.830032
GFRA2	cg05021638	0.0440549	0.1768	3.01318	0.000415993	1	0.00560616	TSS1500	chr8:21644908-21647845	Island	2675	-2.62885	1.71332	-3.98363	0.000116216	0.000729599	0.830032
HTR5A	cg20967585	0.282091	0.580982	1.05955	2.12722e-05	0.999721	0.001062	TSS200	chr7:154862680-154863245	N_Shore	3361	-3.02295	-3.27125	-2.55789	0.0117621	0.0343338	-3.10727
VIPR2	cg20673829	0.0200619	0.278673	12.8906	0.000969045	1	0.00907635	TSS1500	chr7:158936507-158938492	Island	7434	-5.65251	4.99847	-5.63823	1.14031e-07	1.7834e-06	7.35123
VIPR2	cg25189564	0.0254177	0.359327	13.1369	0.000927081	1	0.00885072	TSS1500	chr7:158936507-158938492	Island	7434	-5.65251	4.99847	-5.63823	1.14031e-07	1.7834e-06	7.35123
ZNF711	cg10473383	0.124563	0.278509	1.23589	0.000508024	1	0.00626872	TSS1500	chrX:84498772-84499884	Island	7552	-1.20995	4.41877	-3.82534	0.00020777	0.00120129	-0.148761
PCDHGA7	cg21908557	0.230312	0.486664	1.11307	0.000539632	1	0.00648194	TSS200	chr5:140762401-140762768	N_Shore	56108	-2.49746	0.657516	-2.9086	0.0043191	0.0151291	-2.43219
PCDHGA7	cg12459904	0.29621	0.544073	0.836782	0.000573024	1	0.00670559	TSS200	chr5:140762401-140762768	N_Shore	56108	-2.49746	0.657516	-2.9086	0.0043191	0.0151291	-2.43219
PCDHGA7	cg18164784	0.214573	0.544782	1.53891	0.00102188	1	0.00934556	TSS1500	chr5:140762401-140762768	N_Shore	56108	-2.49746	0.657516	-2.9086	0.0043191	0.0151291	-2.43219
PCDHGA3	cg18839750	0.230561	0.494155	1.14327	0.000713108	1	0.00760881	TSS1500	chr5:140723548-140723900	N_Shore	56112	-2.42311	0.0124464	-3.22625	0.00161253	0.00668763	-1.50708
PCDHGA3	cg18781988	0.339019	0.6489	0.914054	0.00110018	1	0.00974291	TSS200	chr5:140723548-140723900	Island	56112	-2.42311	0.0124464	-3.22625	0.00161253	0.00668763	-1.50708
CDH3	cg06575065	0.262826	0.405473	0.542744	0.0008289	1	0.00829181	TSS1500	chr16:68676450-68676843	Island	1001	-1.33745	7.30696	-4.00806	0.000106099	0.000673745	0.131805
CDH3	cg00748373	0.172165	0.329909	0.916232	9.13066e-06	0.970811	0.000638842	TSS1500	chr16:68676450-68676843	Island	1001	-1.33745	7.30696	-4.00806	0.000106099	0.000673745	0.131805
CDH3	cg27417609	0.35484	0.538009	0.516203	0.000577545	1	0.00673342	TSS1500	chr16:68676450-68676843	Island	1001	-1.33745	7.30696	-4.00806	0.000106099	0.000673745	0.131805
MYOM2	cg22843712	0.0928938	0.147055	0.583039	0.000343182	1	0.00502616	TSS1500	NA	NA	9172	-1.40173	3.17901	-3.11754	0.00227767	0.0089121	-2.15162
ARL5C	cg00808555	0.296648	0.530182	0.787243	4.6925e-07	0.167437	8.58986e-05	TSS1500	chr17:37321482-37322099	S_Shore	390790	-5.84124	0.410164	-4.43311	2.05239e-05	0.000161772	2.57652
ARL5C	cg12658374	0.507282	0.792927	0.563089	4.77851e-09	0.00187101	2.53553e-06	TSS1500	chr17:37321482-37322099	S_Shore	390790	-5.84124	0.410164	-4.43311	2.05239e-05	0.000161772	2.57652
ARL5C	cg09173348	0.477757	0.784809	0.642696	2.22784e-05	0.99981	0.00108964	TSS200	chr17:37321482-37322099	S_Shore	390790	-5.84124	0.410164	-4.43311	2.05239e-05	0.000161772	2.57652
GPRASP1	cg24818939	0.257482	0.625809	1.43049	0.000513082	1	0.00630164	TSS200	chrX:101906001-101907017	Island	9737	-1.7454	4.5047	-3.60862	0.000448343	0.002305	-0.800555
GPRASP1	cg15579650	0.209381	0.5879	1.80779	0.000290477	1	0.00458741	TSS200	chrX:101906001-101907017	Island	9737	-1.7454	4.5047	-3.60862	0.000448343	0.002305	-0.800555
GPRASP1	cg04225046	0.199121	0.440273	1.21108	0.000541958	1	0.00649657	TSS200	chrX:101906001-101907017	Island	9737	-1.7454	4.5047	-3.60862	0.000448343	0.002305	-0.800555
GPRASP1	cg09278708	0.281487	0.533973	0.896973	0.000970452	1	0.00908497	TSS1500	chrX:101906001-101907017	N_Shore	9737	-1.7454	4.5047	-3.60862	0.000448343	0.002305	-0.800555
ITPR2	cg13891121	0.0432363	0.234545	4.42474	0.000206116	1	0.00382441	TSS1500	chr12:26985453-26986304	S_Shore	3709	-1.02868	5.97793	-3.59079	0.000476987	0.00242675	-1.20866
ITPR2	cg07645296	0.226958	0.654609	1.88427	1.82782e-07	0.0689728	4.32609e-05	TSS1500	chr12:26985453-26986304	S_Shore	3709	-1.02868	5.97793	-3.59079	0.000476987	0.00242675	-1.20866
ITPR2	cg04837533	0.0383619	0.137345	2.58025	0.000685376	1	0.0074411	TSS1500	chr12:26985453-26986304	S_Shore	3709	-1.02868	5.97793	-3.59079	0.000476987	0.00242675	-1.20866
P2RX1	cg03368358	0.324428	0.4951	0.526069	2.66138e-05	0.999964	0.00121033	TSS200	NA	NA	5023	-1.47465	2.10578	-2.49603	0.0139019	0.0392222	-3.64346
P2RX1	cg24886563	0.402685	0.612945	0.522146	2.04375e-05	0.999617	0.00103881	TSS200	NA	NA	5023	-1.47465	2.10578	-2.49603	0.0139019	0.0392222	-3.64346
GFI1	cg20125091	0.199194	0.4539	1.27869	0.000561494	1	0.00662756	TSS1500	chr1:92945907-92952609	S_Shore	2672	-2.77794	4.20819	-2.49626	0.0138931	0.0392038	-3.77958
GFI1	cg24683414	0.0840133	0.366518	3.36262	0.000381905	1	0.00533481	TSS1500	chr1:92945907-92952609	Island	2672	-2.77794	4.20819	-2.49626	0.0138931	0.0392038	-3.77958
GFI1	cg04158367	0.0498186	0.319391	5.41108	0.00111629	1	0.00982304	TSS1500	chr1:92945907-92952609	Island	2672	-2.77794	4.20819	-2.49626	0.0138931	0.0392038	-3.77958
GFI1	cg18182148	0.0851088	0.336427	2.95291	0.00102389	1	0.00935284	TSS200	chr1:92945907-92952609	Island	2672	-2.77794	4.20819	-2.49626	0.0138931	0.0392038	-3.77958
GFI1	cg18182148	0.0851088	0.336427	2.95291	0.00102389	1	0.00935284	TSS1500	chr1:92945907-92952609	Island	2672	-2.77794	4.20819	-2.49626	0.0138931	0.0392038	-3.77958
GFI1	cg26027669	0.0610885	0.391855	5.41454	0.000988376	1	0.0091788	TSS200	chr1:92945907-92952609	Island	2672	-2.77794	4.20819	-2.49626	0.0138931	0.0392038	-3.77958
GFI1	cg04158367	0.0498186	0.319391	5.41108	0.00111629	1	0.00982304	TSS200	chr1:92945907-92952609	Island	2672	-2.77794	4.20819	-2.49626	0.0138931	0.0392038	-3.77958
GFI1	cg16297569	0.0756168	0.290773	2.84534	0.000912264	1	0.0087711	TSS200	chr1:92945907-92952609	Island	2672	-2.77794	4.20819	-2.49626	0.0138931	0.0392038	-3.77958
GFI1	cg24683414	0.0840133	0.366518	3.36262	0.000381905	1	0.00533481	TSS200	chr1:92945907-92952609	Island	2672	-2.77794	4.20819	-2.49626	0.0138931	0.0392038	-3.77958
GFI1	cg26027669	0.0610885	0.391855	5.41454	0.000988376	1	0.0091788	TSS1500	chr1:92945907-92952609	Island	2672	-2.77794	4.20819	-2.49626	0.0138931	0.0392038	-3.77958
GFI1	cg16297569	0.0756168	0.290773	2.84534	0.000912264	1	0.0087711	TSS1500	chr1:92945907-92952609	Island	2672	-2.77794	4.20819	-2.49626	0.0138931	0.0392038	-3.77958
SHE	cg05637536	0.124007	0.406564	2.27855	0.000349577	1	0.00507403	TSS1500	chr1:154474107-154475699	Island	126669	-2.92931	4.38524	-3.89561	0.000160851	0.000963531	0.313921
SHE	cg18081940	0.0323071	0.407	11.5979	8.87374e-05	1	0.00240728	TSS1500	chr1:154474107-154475699	Island	126669	-2.92931	4.38524	-3.89561	0.000160851	0.000963531	0.313921
SHE	cg02457680	0.0270991	0.347609	11.8273	7.50508e-05	1	0.00219426	TSS1500	chr1:154474107-154475699	Island	126669	-2.92931	4.38524	-3.89561	0.000160851	0.000963531	0.313921
PRMT8	cg27316886	0.133835	0.4231	2.16137	0.000109512	1	0.00270868	TSS1500	chr12:3599966-3603008	Island	56341	-4.33346	-1.34948	-4.3608	2.7348e-05	0.000207718	2.31792
PRMT8	cg24100636	0.0747903	0.379991	4.08075	9.23597e-05	1	0.00246033	TSS1500	chr12:3599966-3603008	Island	56341	-4.33346	-1.34948	-4.3608	2.7348e-05	0.000207718	2.31792
PRMT8	cg19656577	0.0452575	0.2497	4.51731	0.000994974	1	0.00920958	TSS200	chr12:3599966-3603008	Island	56341	-4.33346	-1.34948	-4.3608	2.7348e-05	0.000207718	2.31792
HOXA9	cg05065989	0.0393186	0.159973	3.06863	0.000550156	1	0.00655203	TSS200	chr7:27203915-27206462	Island	3205	-2.86352	1.41001	-2.91012	0.00429955	0.0150837	-2.45658
HOXA9	cg25999578	0.22939	0.439373	0.915394	0.000466853	1	0.00598567	TSS1500	chr7:27203915-27206462	Island	3205	-2.86352	1.41001	-2.91012	0.00429955	0.0150837	-2.45658
HOXA9	cg16104915	0.0568717	0.231564	3.07169	0.000305856	1	0.00471906	TSS200	chr7:27203915-27206462	Island	3205	-2.86352	1.41001	-2.91012	0.00429955	0.0150837	-2.45658
HOXA9	cg15506609	0.274076	0.702145	1.56186	5.71165e-09	0.00223584	2.93547e-06	TSS1500	chr7:27203915-27206462	Island	3205	-2.86352	1.41001	-2.91012	0.00429955	0.0150837	-2.45658
HOXA9	cg22055728	0.115929	0.303645	1.61923	9.73287e-06	0.976852	0.000666488	TSS1500	chr7:27203915-27206462	Island	3205	-2.86352	1.41001	-2.91012	0.00429955	0.0150837	-2.45658
HOXA9	cg20741169	0.105607	0.268318	1.54072	0.000436059	1	0.00576206	TSS200	chr7:27203915-27206462	Island	3205	-2.86352	1.41001	-2.91012	0.00429955	0.0150837	-2.45658
HOXA9	cg03464573	0.143246	0.353373	1.46689	0.000200588	1	0.00376327	TSS1500	chr7:27203915-27206462	Island	3205	-2.86352	1.41001	-2.91012	0.00429955	0.0150837	-2.45658
HOXA9	cg21942490	0.114632	0.376664	2.28585	2.09859e-06	0.558244	0.000246196	TSS1500	chr7:27203915-27206462	Island	3205	-2.86352	1.41001	-2.91012	0.00429955	0.0150837	-2.45658
HOXA9	cg02643054	0.079515	0.3924	3.93492	0.000410589	1	0.00556541	TSS1500	chr7:27203915-27206462	S_Shore	3205	-2.86352	1.41001	-2.91012	0.00429955	0.0150837	-2.45658
HOXA9	cg12600174	0.112354	0.401855	2.57668	0.00108558	1	0.00967224	TSS200	chr7:27203915-27206462	Island	3205	-2.86352	1.41001	-2.91012	0.00429955	0.0150837	-2.45658
ROBO3	cg10680051	0.0466973	0.263355	4.6396	0.00108243	1	0.00965782	TSS1500	chr11:124735069-124736465	Island	64221	-1.10264	2.6683	-2.98624	0.00341768	0.0125264	-2.5102
FIRRE	cg14924469	0.156173	0.372655	1.38616	0.000614074	1	0.00698224	TSS200	NA	NA	286467	-3.13921	-0.314281	-6.74464	5.54225e-10	1.52057e-08	12.437
FIRRE	cg20469935	0.280825	0.497964	0.773218	0.000597979	1	0.00687711	TSS200	NA	NA	286467	-3.13921	-0.314281	-6.74464	5.54225e-10	1.52057e-08	12.437
FIRRE	cg03073000	0.24355	0.577064	1.36939	6.39482e-05	1	0.00200059	TSS1500	NA	NA	286467	-3.13921	-0.314281	-6.74464	5.54225e-10	1.52057e-08	12.437
FIRRE	cg25691526	0.242701	0.526255	1.16833	5.52206e-05	1	0.00184172	TSS200	NA	NA	286467	-3.13921	-0.314281	-6.74464	5.54225e-10	1.52057e-08	12.437
FIRRE	cg25530944	0.248488	0.537445	1.16287	3.4648e-06	0.739899	0.000341911	TSS200	NA	NA	286467	-3.13921	-0.314281	-6.74464	5.54225e-10	1.52057e-08	12.437
FIRRE	cg11322877	0.214781	0.574091	1.67292	8.29034e-06	0.959659	0.000601705	TSS1500	NA	NA	286467	-3.13921	-0.314281	-6.74464	5.54225e-10	1.52057e-08	12.437
SLC6A3	cg16703956	0.137993	0.506473	2.67028	1.14167e-05	0.987888	0.000738155	TSS1500	chr5:1444678-1446648	Island	6531	-4.20826	1.51486	-3.43041	0.000824384	0.00382678	-0.895657
SLC6A3	cg14502484	0.157235	0.497155	2.16187	1.32394e-06	0.403116	0.000180253	TSS1500	chr5:1444678-1446648	Island	6531	-4.20826	1.51486	-3.43041	0.000824384	0.00382678	-0.895657
SLC6A3	cg17306747	0.216865	0.495055	1.28278	5.25268e-07	0.185429	9.37492e-05	TSS1500	chr5:1444678-1446648	Island	6531	-4.20826	1.51486	-3.43041	0.000824384	0.00382678	-0.895657
RCSD1	cg15676719	0.419436	0.633018	0.509212	0.000763024	1	0.00790657	TSS1500	chr1:167599464-167599839	N_Shore	92241	-1.87694	6.41198	-3.50102	0.000649293	0.00313565	-1.46616
FAM169A	cg03880355	0.290876	0.661245	1.27329	0.000473409	1	0.00602762	TSS1500	chr5:74161536-74162716	S_Shore	26049	-1.96984	4.20756	-4.88856	3.14594e-06	3.25429e-05	3.97863
NECAB1	cg15834388	0.20015	0.370127	0.849254	0.000679157	1	0.007401	TSS1500	chr8:91803656-91804141	Island	64168	-2.92437	2.27942	-3.83053	0.0002039	0.00118143	0.283901
NECAB1	cg23133255	0.301235	0.517809	0.718957	0.000219023	1	0.00395438	TSS1500	chr8:91803656-91804141	Island	64168	-2.92437	2.27942	-3.83053	0.0002039	0.00118143	0.283901
NECAB1	cg20040743	0.13235	0.320936	1.42491	0.000113385	1	0.00275809	TSS200	chr8:91803656-91804141	Island	64168	-2.92437	2.27942	-3.83053	0.0002039	0.00118143	0.283901
NECAB1	cg01026458	0.140026	0.325573	1.32509	0.00052012	1	0.00635428	TSS200	chr8:91803656-91804141	Island	64168	-2.92437	2.27942	-3.83053	0.0002039	0.00118143	0.283901
NECAB1	cg21368609	0.138562	0.329827	1.38036	0.000439941	1	0.00579193	TSS1500	chr8:91803656-91804141	Island	64168	-2.92437	2.27942	-3.83053	0.0002039	0.00118143	0.283901
UGT3A2	cg09850980	0.0824965	0.179482	1.17563	0.00078143	1	0.00801376	TSS200	NA	NA	167127	-4.76564	2.99399	-2.57887	0.0111066	0.0328122	-3.27974
ZNF85	cg05310990	0.140673	0.4524	2.21598	4.9985e-07	0.177314	9.01552e-05	TSS200	NA	NA	7639	-1.11571	2.74229	-3.864	0.000180546	0.00106328	0.229838
ZNF85	cg19381810	0.0777442	0.249191	2.20526	0.000378812	1	0.00531277	TSS200	NA	NA	7639	-1.11571	2.74229	-3.864	0.000180546	0.00106328	0.229838
ZNF85	cg15690721	0.102701	0.231782	1.25686	4.34651e-05	1	0.00160628	TSS200	NA	NA	7639	-1.11571	2.74229	-3.864	0.000180546	0.00106328	0.229838
RHOH	cg26163153	0.405607	0.7257	0.78917	0.000144881	1	0.00315413	TSS1500	NA	NA	399	-2.13644	5.65378	-2.90229	0.00440113	0.0153551	-3.11261
GRM6	cg00582971	0.0628168	0.495591	6.88946	0.00010833	1	0.00269216	TSS200	chr5:178421225-178422337	Island	2916	-2.2056	-2.14901	-3.8161	0.000214826	0.00123293	0.409652
GRM6	cg19806642	0.0781345	0.453482	4.80386	6.38411e-05	1	0.00199947	TSS200	chr5:178421225-178422337	Island	2916	-2.2056	-2.14901	-3.8161	0.000214826	0.00123293	0.409652
ZNF132	cg11618529	0.211935	0.407536	0.922935	0.000702441	1	0.00754502	TSS1500	chr19:58951214-58952250	Island	7691	-1.43784	2.806	-5.42539	3.00423e-07	4.17471e-06	6.34262
ZNF132	cg16929496	0.311104	0.483327	0.553585	0.00109448	1	0.00971737	TSS1500	chr19:58951214-58952250	Island	7691	-1.43784	2.806	-5.42539	3.00423e-07	4.17471e-06	6.34262
ISL1	cg17037282	0.0509265	0.180991	2.55396	0.000424986	1	0.00567747	TSS200	chr5:50678632-50679375	Island	3670	-3.13079	2.71071	-2.46491	0.0151043	0.0418897	-3.64501
ISL1	cg01587896	0.040931	0.1366	2.33733	0.00100664	1	0.00926774	TSS200	chr5:50678632-50679375	Island	3670	-3.13079	2.71071	-2.46491	0.0151043	0.0418897	-3.64501
DPP6	cg15549927	0.0829195	0.343718	3.1452	0.000135066	1	0.00303764	TSS200	chr7:153748407-153750444	Island	1804	-6.43044	3.46697	-3.68682	0.000340897	0.00182722	-0.0890173
DPP6	cg09124223	0.0360805	0.308245	7.54326	0.00045764	1	0.0059215	TSS200	chr7:153748407-153750444	Island	1804	-6.43044	3.46697	-3.68682	0.000340897	0.00182722	-0.0890173
DPP6	cg18940047	0.0854956	0.374173	3.37652	0.00113578	1	0.00993487	TSS200	chr7:153748407-153750444	Island	1804	-6.43044	3.46697	-3.68682	0.000340897	0.00182722	-0.0890173
DPP6	cg00017489	0.376787	0.664345	0.763187	8.80067e-07	0.290587	0.000135461	TSS1500	chr7:153583317-153585666	Island	1804	-6.43044	3.46697	-3.68682	0.000340897	0.00182722	-0.0890173
DPP6	cg00446413	0.124758	0.395109	2.16702	0.000213254	1	0.00389482	TSS1500	chr7:153748407-153750444	Island	1804	-6.43044	3.46697	-3.68682	0.000340897	0.00182722	-0.0890173
DPP6	cg22620221	0.0634664	0.463864	6.30881	0.000133226	1	0.00301403	TSS200	chr7:153583317-153585666	Island	1804	-6.43044	3.46697	-3.68682	0.000340897	0.00182722	-0.0890173
DPP6	cg02485566	0.152985	0.287355	0.878319	0.000585922	1	0.00678935	TSS200	chr7:153748407-153750444	Island	1804	-6.43044	3.46697	-3.68682	0.000340897	0.00182722	-0.0890173
SPSB4	cg11622008	0.108704	0.299309	1.75344	0.000766238	1	0.00792252	TSS1500	chr3:140769886-140771080	N_Shore	92369	-2.59182	0.998339	-2.69017	0.00814833	0.0255353	-3.00243
ZNF578	cg13461241	0.0716442	0.342545	3.7812	0.000972943	1	0.00909723	TSS200	chr19:52956656-52957245	Island	147660	-2.23665	1.82714	-2.95542	0.0037524	0.0135159	-2.39498
LINC00654	cg16763089	0.185022	0.376018	1.03229	0.000316671	1	0.00480883	TSS200	NA	NA	149837	-1.06931	0.459753	-2.87611	0.00475738	0.0163909	-2.57594
LINC00654	cg25958766	0.292647	0.470827	0.608858	0.000522066	1	0.00636696	TSS200	NA	NA	149837	-1.06931	0.459753	-2.87611	0.00475738	0.0163909	-2.57594
RAG1	cg11494699	0.516016	0.799427	0.54923	5.85573e-05	1	0.00190463	TSS1500	NA	NA	5896	-5.43932	7.35487	-4.01871	0.000101957	0.000651548	0.682234
RAG1	cg06288355	0.477873	0.832009	0.741069	5.50204e-06	0.881737	0.000465001	TSS200	NA	NA	5896	-5.43932	7.35487	-4.01871	0.000101957	0.000651548	0.682234
ZC4H2	cg06327799	0.159001	0.355255	1.23429	0.000229839	1	0.00405714	TSS200	NA	NA	55906	-2.24525	3.16356	-2.87928	0.00471281	0.0162767	-2.72252
ZC4H2	cg15299258	0.212463	0.465445	1.19071	0.000505014	1	0.00624788	TSS1500	NA	NA	55906	-2.24525	3.16356	-2.87928	0.00471281	0.0162767	-2.72252
ZNF781	cg25324105	0.0531407	0.383736	6.22114	0.000711983	1	0.00760197	TSS200	chr19:38182793-38183327	Island	163115	-1.63253	0.666046	-5.06038	1.50662e-06	1.72186e-05	4.92658
ZNF781	cg14587524	0.0463186	0.431545	8.3169	0.000332158	1	0.00494119	TSS200	chr19:38182793-38183327	Island	163115	-1.63253	0.666046	-5.06038	1.50662e-06	1.72186e-05	4.92658
ZNF781	cg03611452	0.0529283	0.349527	5.60379	0.00078339	1	0.00802422	TSS200	chr19:38182793-38183327	Island	163115	-1.63253	0.666046	-5.06038	1.50662e-06	1.72186e-05	4.92658
ZSCAN18	cg14231297	0.189936	0.584573	2.07773	0.000108961	1	0.00270014	TSS200	chr19:58629309-58630241	Island	65982	-1.61516	6.36181	-6.926	2.22394e-10	6.64466e-09	12.9414
ZSCAN18	cg18693673	0.191335	0.508255	1.65635	0.000292631	1	0.00460604	TSS200	chr19:58629309-58630241	Island	65982	-1.61516	6.36181	-6.926	2.22394e-10	6.64466e-09	12.9414
ZNF709	cg08204783	0.348781	0.549491	0.575463	0.00011679	1	0.00280493	TSS200	chr19:12624273-12624477	S_Shore	163051	-1.44829	2.65533	-6.09097	1.36264e-08	2.67221e-07	9.33004
ZNF709	cg21298174	0.350262	0.551955	0.575834	0.000479118	1	0.00606568	TSS200	chr19:12624273-12624477	S_Shore	163051	-1.44829	2.65533	-6.09097	1.36264e-08	2.67221e-07	9.33004
ARPP21	cg05615150	0.464912	0.835218	0.79651	7.41069e-08	0.0285844	2.21112e-05	TSS200	chr3:35680509-35681628	S_Shelf	10777	-7.49887	4.62306	-2.47807	0.0145848	0.0407127	-3.47542
ARPP21	cg12417466	0.471832	0.849273	0.799948	1.86078e-10	7.29842e-05	1.76058e-07	TSS200	chr3:35680509-35681628	S_Shelf	10777	-7.49887	4.62306	-2.47807	0.0145848	0.0407127	-3.47542
PNMAL1	cg22824998	0.132692	0.354755	1.67352	0.00050862	1	0.00627194	TSS200	chr19:46974557-46975073	Island	55228	-4.98275	6.53429	-9.29704	7.47396e-16	7.35369e-14	25.5718
ZNF492	cg05241461	0.0699124	0.464491	5.6439	2.70854e-05	0.99997	0.00122159	TSS200	chr19:22817274-22817546	N_Shore	57615	-3.05102	-0.329963	-5.60057	1.35546e-07	2.05905e-06	7.24367
ZNF492	cg23217946	0.0559	0.260082	3.65263	0.000922414	1	0.00882483	TSS200	chr19:22817274-22817546	N_Shore	57615	-3.05102	-0.329963	-5.60057	1.35546e-07	2.05905e-06	7.24367
ZNF492	cg08271804	0.115208	0.482418	3.18737	0.000232869	1	0.00408802	TSS1500	chr19:22817274-22817546	N_Shore	57615	-3.05102	-0.329963	-5.60057	1.35546e-07	2.05905e-06	7.24367
ZNF492	cg24889512	0.0783442	0.424882	4.42327	3.39121e-05	0.999998	0.00139183	TSS200	chr19:22817274-22817546	N_Shore	57615	-3.05102	-0.329963	-5.60057	1.35546e-07	2.05905e-06	7.24367
ZNF257	cg24175803	0.118373	0.4117	2.478	0.00098163	1	0.00914361	TSS200	NA	NA	113835	-3.11349	1.11567	-6.74091	5.64675e-10	1.54636e-08	12.447
ZNF257	cg25360861	0.0855142	0.338645	2.96011	8.2913e-05	1	0.00232112	TSS200	NA	NA	113835	-3.11349	1.11567	-6.74091	5.64675e-10	1.54636e-08	12.447
ZNF257	cg20708961	0.246667	0.403327	0.635107	3.48708e-06	0.742133	0.000343333	TSS200	NA	NA	113835	-3.11349	1.11567	-6.74091	5.64675e-10	1.54636e-08	12.447
ZNF257	cg20662725	0.221762	0.436782	0.969598	0.000479786	1	0.00607081	TSS1500	NA	NA	113835	-3.11349	1.11567	-6.74091	5.64675e-10	1.54636e-08	12.447
ZNF454	cg03234732	0.0796708	0.414964	4.20848	3.73523e-05	0.999999	0.00147106	TSS200	chr5:178367620-178368725	Island	285676	-2.1571	-0.586466	-3.46222	0.000740624	0.00349779	-0.781288
ZNF454	cg16536329	0.152715	0.4862	2.18371	0.000239165	1	0.00414006	TSS200	chr5:178367620-178368725	Island	285676	-2.1571	-0.586466	-3.46222	0.000740624	0.00349779	-0.781288
ZNF454	cg10575261	0.0761938	0.388673	4.10111	0.000265063	1	0.00437118	TSS200	chr5:178367620-178368725	Island	285676	-2.1571	-0.586466	-3.46222	0.000740624	0.00349779	-0.781288
ZNF454	cg24843380	0.0498142	0.519882	9.43643	2.59149e-05	0.999952	0.00119082	TSS1500	chr5:178367620-178368725	Island	285676	-2.1571	-0.586466	-3.46222	0.000740624	0.00349779	-0.781288
ZNF454	cg02165355	0.135377	0.452491	2.34245	0.000219453	1	0.0039587	TSS200	chr5:178367620-178368725	Island	285676	-2.1571	-0.586466	-3.46222	0.000740624	0.00349779	-0.781288
ZNF454	cg23037403	0.136897	0.449227	2.28149	4.70551e-05	1	0.0016841	TSS200	chr5:178367620-178368725	Island	285676	-2.1571	-0.586466	-3.46222	0.000740624	0.00349779	-0.781288
ZNF454	cg20778451	0.104387	0.439509	3.21039	0.000172119	1	0.00346225	TSS200	chr5:178367620-178368725	Island	285676	-2.1571	-0.586466	-3.46222	0.000740624	0.00349779	-0.781288
EYA4	cg01957732	0.0881053	0.229564	1.60556	0.000888189	1	0.00863756	TSS1500	chr6:133562086-133563586	N_Shore	2070	-1.48467	4.57771	-2.69978	0.00792979	0.0249877	-3.46447
EYA4	cg15729404	0.117066	0.320073	1.73411	0.000283616	1	0.00452619	TSS1500	chr6:133562086-133563586	N_Shore	2070	-1.48467	4.57771	-2.69978	0.00792979	0.0249877	-3.46447
EYA4	cg11942956	0.047008	0.1248	1.65487	0.000420678	1	0.00564836	TSS200	chr6:133562086-133563586	Island	2070	-1.48467	4.57771	-2.69978	0.00792979	0.0249877	-3.46447
CARMIL2	cg01978105	0.0566062	0.136645	1.41397	0.000196495	1	0.00372331	TSS1500	chr16:67678592-67679196	Island	146206	-3.00098	5.82033	-3.79257	0.000233855	0.00132394	-0.269379
GAS2	cg03547797	0.283651	0.552318	0.947173	0.000533491	1	0.00644326	TSS200	chr11:22688285-22688617	S_Shore	2620	-3.31225	2.88826	-4.51817	1.45861e-05	0.000120608	2.74407
CPNE8	cg07300451	0.0615142	0.2352	2.82351	0.000666833	1	0.00732198	TSS200	chr12:39299248-39299629	Island	144402	-1.6752	2.9191	-2.62284	0.00983832	0.0298307	-3.42574
CPNE8	cg05124129	0.0333717	0.304927	8.13731	7.20279e-05	1	0.00214452	TSS200	chr12:39299248-39299629	Island	144402	-1.6752	2.9191	-2.62284	0.00983832	0.0298307	-3.42574
COL26A1	cg14874750	0.0448522	0.306673	5.8374	0.000667495	1	0.00732515	TSS200	chr7:101005899-101007443	Island	136227	-3.90931	2.80936	-2.9525	0.00378569	0.0136186	-2.37286
UBASH3A	cg27280688	0.187365	0.571736	2.05146	0.00010978	1	0.00271189	TSS1500	NA	NA	53347	-2.50137	4.35871	-2.85477	0.00506691	0.0172319	-2.93869
UBASH3A	cg13578652	0.119934	0.4009	2.34268	0.000627184	1	0.00706462	TSS200	NA	NA	53347	-2.50137	4.35871	-2.85477	0.00506691	0.0172319	-2.93869
UBASH3A	cg10690747	0.120449	0.360082	1.9895	0.000135022	1	0.00303718	TSS200	NA	NA	53347	-2.50137	4.35871	-2.85477	0.00506691	0.0172319	-2.93869
CDK6	cg11274371	0.0718558	0.193727	1.69606	0.000202918	1	0.00378815	TSS1500	chr7:92462201-92466387	S_Shore	1021	-1.7229	6.75431	-3.30632	0.00124375	0.00539337	-2.12071
GAL3ST3	cg04337534	0.146879	0.371445	1.52893	1.5912e-06	0.462011	0.00020398	TSS200	chr11:65816404-65816665	S_Shore	89792	-5.36509	0.987236	-4.58933	1.09266e-05	9.49913e-05	3.14276
GAL3ST3	cg09700701	0.0898867	0.261455	1.90871	3.73724e-05	0.999999	0.00147156	TSS200	chr11:65816404-65816665	S_Shore	89792	-5.36509	0.987236	-4.58933	1.09266e-05	9.49913e-05	3.14276
CCDC181	cg08104202	0.0336177	0.389673	10.5913	5.63393e-05	1	0.00186698	TSS200	chr1:169396621-169396869	Island	57821	-4.25341	0.934567	-5.68457	9.21014e-08	1.47362e-06	7.60726
CCDC181	cg16998150	0.0273726	0.326164	10.9157	7.53411e-05	1	0.0021998	TSS200	chr1:169396621-169396869	Island	57821	-4.25341	0.934567	-5.68457	9.21014e-08	1.47362e-06	7.60726
CCDC181	cg24808280	0.0269487	0.375436	12.9315	5.95738e-05	1	0.00192304	TSS200	chr1:169396621-169396869	Island	57821	-4.25341	0.934567	-5.68457	9.21014e-08	1.47362e-06	7.60726
CCDC181	cg08047907	0.0385619	0.414482	9.74847	0.000110582	1	0.0027221	TSS200	chr1:169396621-169396869	Island	57821	-4.25341	0.934567	-5.68457	9.21014e-08	1.47362e-06	7.60726
CCDC181	cg14826711	0.0587504	0.361527	5.15361	0.00046837	1	0.0059969	TSS1500	chr1:169396621-169396869	S_Shore	57821	-4.25341	0.934567	-5.68457	9.21014e-08	1.47362e-06	7.60726
CCDC181	cg23818870	0.0447637	0.396273	7.85254	0.000137559	1	0.00307013	TSS200	chr1:169396621-169396869	Island	57821	-4.25341	0.934567	-5.68457	9.21014e-08	1.47362e-06	7.60726
CCDC181	cg00002719	0.0363283	0.3568	8.82154	0.000438624	1	0.00578195	TSS200	chr1:169396621-169396869	Island	57821	-4.25341	0.934567	-5.68457	9.21014e-08	1.47362e-06	7.60726
CDH4	cg18092028	0.0137177	0.365618	25.653	0.000115535	1	0.00278621	TSS1500	chr20:59826977-59828978	Island	1002	-4.96854	1.91482	-5.69367	8.83082e-08	1.41956e-06	7.64552
CD96	cg04039397	0.262955	0.620618	1.36017	0.000100212	1	0.00257871	TSS200	NA	NA	10225	-1.83928	5.39592	-3.85327	0.000187742	0.00109885	-0.162844
CD96	cg05655806	0.426873	0.661427	0.549472	7.29039e-05	1	0.00215784	TSS200	NA	NA	10225	-1.83928	5.39592	-3.85327	0.000187742	0.00109885	-0.162844
C2CD4B	cg10426464	0.0305619	0.414991	12.5787	0.000206768	1	0.00382927	TSS200	chr15:62456015-62457648	Island	388125	-2.62236	2.21578	-3.38592	0.000956524	0.00434253	-1.15623
C2CD4B	cg15188182	0.185338	0.4015	1.16631	0.00109901	1	0.00973757	TSS200	chr15:62456015-62457648	Island	388125	-2.62236	2.21578	-3.38592	0.000956524	0.00434253	-1.15623
TESPA1	cg17881208	0.144798	0.504727	2.48573	0.000361679	1	0.00517338	TSS1500	NA	NA	9840	-3.23656	4.60511	-3.19585	0.00177755	0.00725773	-1.91985
MLC1	cg08660915	0.202613	0.456964	1.25535	0.000153877	1	0.00325103	TSS200	NA	NA	23209	-1.1681	1.42306	-2.64705	0.00919724	0.0281877	-3.23087
SNX32	cg21971621	0.0897327	0.376136	3.19174	0.000334622	1	0.00495925	TSS1500	chr11:65601069-65601551	N_Shore	254122	-2.08313	-0.298717	-3.07362	0.0026124	0.0100185	-1.93629
ST8SIA5	cg23129478	0.060554	0.382755	5.32088	0.00105193	1	0.00950724	TSS1500	chr18:44337510-44338100	Island	29906	-1.77797	-1.37428	-4.23641	4.44903e-05	0.000315263	1.82353
MYO15B	cg25032094	0.11631	0.306482	1.63505	0.00113392	1	0.00992353	TSS1500	chr17:73583838-73586337	Island	80022	-1.68008	6.65771	-5.73642	7.24482e-08	1.19032e-06	7.24059
MYO15B	cg00204465	0.0799655	0.2251	1.81496	9.86977e-05	1	0.00255785	TSS200	chr17:73583838-73586337	Island	80022	-1.68008	6.65771	-5.73642	7.24482e-08	1.19032e-06	7.24059
WBSCR17	cg21135135	0.0859336	0.345564	3.02129	0.000147181	1	0.00318111	TSS200	chr7:70596228-70598382	Island	64409	-3.61599	4.83408	-3.56823	0.000515688	0.00258751	-0.741979
WBSCR17	cg03044249	0.0235637	0.286545	11.1605	0.000978419	1	0.00912669	TSS1500	chr7:70596228-70598382	Island	64409	-3.61599	4.83408	-3.56823	0.000515688	0.00258751	-0.741979
WBSCR17	cg02172150	0.0443823	0.305945	5.89341	0.000371884	1	0.00525635	TSS200	chr7:70596228-70598382	Island	64409	-3.61599	4.83408	-3.56823	0.000515688	0.00258751	-0.741979
BNC1	cg07016258	0.0794354	0.311718	2.92417	0.000704483	1	0.00755806	TSS1500	chr15:83951980-83953930	Island	646	-4.03091	2.73336	-4.39857	2.35485e-05	0.000182503	2.33272
BNC1	cg02713760	0.201226	0.444664	1.20978	5.72716e-05	1	0.00188262	TSS1500	chr15:83951980-83953930	S_Shore	646	-4.03091	2.73336	-4.39857	2.35485e-05	0.000182503	2.33272
BNC1	cg17124224	0.0421301	0.287809	5.83144	0.000899506	1	0.00870149	TSS1500	chr15:83951980-83953930	Island	646	-4.03091	2.73336	-4.39857	2.35485e-05	0.000182503	2.33272
PRKCB	cg24250393	0.149622	0.356745	1.38431	0.000743713	1	0.00779263	TSS1500	chr16:23846941-23848102	N_Shore	5579	-2.22652	5.76932	-3.32577	0.00116693	0.00511074	-1.86883
CD3D	cg13750061	0.484533	0.734073	0.515012	0.000808467	1	0.00817382	TSS1500	NA	NA	915	-3.62241	7.55326	-4.07895	8.12876e-05	0.000536276	0.516717
SATB1	cg19818826	0.117497	0.258327	1.19858	1.61206e-05	0.998005	0.000903224	TSS1500	chr3:18466298-18466604	S_Shore	6304	-2.52146	7.25459	-5.42583	2.99828e-07	4.16982e-06	5.88471
SATB1	cg01373248	0.297316	0.525091	0.766104	0.000758861	1	0.00788424	TSS200	NA	NA	6304	-2.52146	7.25459	-5.42583	2.99828e-07	4.16982e-06	5.88471
NPTX2	cg08315202	0.0613858	0.516555	7.41488	3.52926e-05	0.999999	0.00142584	TSS1500	chr7:98245805-98247759	Island	4885	-1.416	0.00272301	-2.60592	0.0103101	0.0309448	-3.21099
NPTX2	cg13314145	0.0420575	0.429591	9.21437	0.000115424	1	0.00278524	TSS1500	chr7:98245805-98247759	Island	4885	-1.416	0.00272301	-2.60592	0.0103101	0.0309448	-3.21099
TMEM26	cg06067842	0.107785	0.416418	2.86342	0.000425731	1	0.00568374	TSS200	chr10:63212495-63213009	S_Shore	219623	-2.76601	2.64606	-3.63977	0.000402186	0.00210242	-0.384905
TMEM26	cg00360414	0.114057	0.426645	2.74065	0.000948442	1	0.00896161	TSS200	chr10:63212495-63213009	S_Shore	219623	-2.76601	2.64606	-3.63977	0.000402186	0.00210242	-0.384905
ST8SIA2	cg08415838	0.0617929	0.1648	1.66697	0.000607605	1	0.00693883	TSS1500	chr15:92936677-92938521	Island	8128	-3.02695	1.87279	-4.36643	2.67462e-05	0.000203599	2.21752
C10orf82	cg18425434	0.101657	0.357418	2.51594	0.000461295	1	0.00594742	TSS200	chr10:118429430-118429853	Island	143379	-3.56707	-1.05996	-3.62542	0.00042287	0.00219646	-0.203639
GALNT9	cg13063344	0.0354265	0.3153	7.9001	0.000205734	1	0.00381949	TSS1500	chr12:132905449-132906206	S_Shore	50614	-3.60202	2.97475	-2.92292	0.00413787	0.0146063	-2.47781
ABCC8	cg22240472	0.0307938	0.138	3.48142	0.00109849	1	0.00973538	TSS200	chr11:17497463-17498626	Island	6833	-3.09857	-1.23907	-3.06818	0.00265686	0.010153	-1.86226
ARHGAP15	cg23627134	0.184527	0.392736	1.12834	0.000337756	1	0.00498518	TSS1500	NA	NA	55843	-2.41564	5.16317	-3.22186	0.00163548	0.00676968	-2.05035
ARHGAP15	cg27365426	0.218139	0.426864	0.956843	0.000218531	1	0.00395041	TSS1500	NA	NA	55843	-2.41564	5.16317	-3.22186	0.00163548	0.00676968	-2.05035
ZNF677	cg06506966	0.0413044	0.325318	6.87611	9.35583e-05	1	0.00247847	TSS200	chr19:53757819-53758148	S_Shore	342926	-1.82518	1.76433	-4.54068	1.33163e-05	0.000112219	2.82268
ZNF677	cg16708981	0.257394	0.456782	0.774642	0.000478867	1	0.00606446	TSS1500	chr19:53757819-53758148	S_Shore	342926	-1.82518	1.76433	-4.54068	1.33163e-05	0.000112219	2.82268
ZNF883	cg08476595	0.160583	0.490009	2.05143	0.00106802	1	0.00958825	TSS200	chr9:115774295-115774615	Island	169834	-1.56691	0.351119	-3.15352	0.00203356	0.00812474	-1.7776
RNASEH2B	cg10361659	0.497649	0.831882	0.671625	5.14792e-09	0.00201547	2.70233e-06	TSS1500	chr13:51483747-51484591	N_Shore	79621	-1.3423	6.65471	-3.10002	0.00240609	0.00934064	-2.76419
GDF10	cg24636477	0.0243558	0.234918	8.64529	0.000308752	1	0.00474583	TSS200	chr10:48438411-48439320	Island	2662	-1.28553	-1.37217	-2.49098	0.0140911	0.0396384	-3.41035
RAB37	cg23832237	0.273177	0.573936	1.10097	4.92026e-05	1	0.00172773	TSS200	chr17:72667195-72667710	Island	326624	-2.37692	4.82928	-3.35801	0.0010493	0.00468545	-1.58818
DPYS	cg14015441	0.250478	0.513482	1.05001	8.65033e-05	1	0.00237556	TSS200	chr8:105478672-105479340	Island	1807	-4.26608	0.17028	-3.05171	0.00279586	0.010599	-1.93528
DPYS	cg20774846	0.424787	0.6526	0.5363	8.64224e-05	1	0.0023745	TSS200	chr8:105478672-105479340	S_Shore	1807	-4.26608	0.17028	-3.05171	0.00279586	0.010599	-1.93528
LAYN	cg04226536	0.220363	0.430336	0.952854	0.000298535	1	0.00465641	TSS200	chr11:111410932-111412199	Island	143903	-1.44091	3.87384	-2.70431	0.0078286	0.0247554	-3.37608
LAYN	cg02871995	0.296212	0.5045	0.70317	0.000251443	1	0.00425505	TSS1500	chr11:111410932-111412199	Island	143903	-1.44091	3.87384	-2.70431	0.0078286	0.0247554	-3.37608
LAYN	cg19188306	0.338994	0.515982	0.522098	0.000678734	1	0.00739845	TSS1500	chr11:111410932-111412199	Island	143903	-1.44091	3.87384	-2.70431	0.0078286	0.0247554	-3.37608
DCLK3	cg21113478	0.356888	0.697091	0.953251	1.16018e-05	0.988718	0.000744725	TSS1500	NA	NA	85443	-2.32099	0.749798	-3.08204	0.00254485	0.00980153	-1.96547
DCLK3	cg00252934	0.44268	0.730382	0.649911	0.000332558	1	0.00494452	TSS1500	NA	NA	85443	-2.32099	0.749798	-3.08204	0.00254485	0.00980153	-1.96547
BEX1	cg00668426	0.176682	0.380791	1.15523	0.000930369	1	0.00886464	TSS200	chrX:102318601-102319304	S_Shore	55859	-4.32013	1.72679	-5.10814	1.22454e-06	1.42968e-05	5.15825
BEX1	cg21509846	0.187154	0.304855	0.628897	1.34529e-05	0.994454	0.000811166	TSS1500	chrX:102318601-102319304	S_Shore	55859	-4.32013	1.72679	-5.10814	1.22454e-06	1.42968e-05	5.15825
ZNF608	cg26413942	0.218042	0.615182	1.82139	0.000199444	1	0.00375148	TSS1500	NA	NA	57507	-1.42301	3.32337	-2.96221	0.0036762	0.0133002	-2.59152
ZBTB16	cg25744613	0.104757	0.392991	2.75147	3.55604e-05	0.999999	0.00143151	TSS1500	chr11:113929633-113932190	Island	7704	-2.42669	0.539795	-2.89616	0.00448235	0.0156003	-2.45882
ZBTB16	cg04628008	0.0213743	0.345036	15.1426	0.000409697	1	0.00555716	TSS1500	chr11:113929633-113932190	Island	7704	-2.42669	0.539795	-2.89616	0.00448235	0.0156003	-2.45882
ZBTB16	cg11210881	0.0488186	0.347309	6.11428	0.000545234	1	0.0065205	TSS1500	chr11:113929633-113932190	Island	7704	-2.42669	0.539795	-2.89616	0.00448235	0.0156003	-2.45882
EGFLAM	cg00076538	0.0753593	0.4016	4.32914	8.62454e-05	1	0.00237362	TSS1500	chr5:38257825-38259136	N_Shore	133584	-1.95985	5.20193	-3.99611	0.000110937	0.000700216	0.417383
EGFLAM	cg03205103	0.0440699	0.3381	6.6719	0.000102622	1	0.00261467	TSS1500	chr5:38257825-38259136	N_Shore	133584	-1.95985	5.20193	-3.99611	0.000110937	0.000700216	0.417383
EGFLAM	cg15182643	0.100449	0.376818	2.75135	0.000270896	1	0.00442058	TSS1500	chr5:38257825-38259136	N_Shore	133584	-1.95985	5.20193	-3.99611	0.000110937	0.000700216	0.417383
EDNRA	cg05618426	0.385874	0.615355	0.594702	0.000544522	1	0.00651556	TSS200	chr4:148402198-148402760	N_Shore	1909	-1.8779	5.08061	-2.77648	0.00636752	0.0208356	-3.33443
CHRDL1	cg16140952	0.190279	0.415036	1.1812	8.58574e-07	0.284625	0.000133092	TSS1500	chrX:110038946-110039370	S_Shore	91851	-1.73248	3.50484	-2.62835	0.0096891	0.0294631	-3.4905
CHRDL1	cg16140952	0.190279	0.415036	1.1812	8.58574e-07	0.284625	0.000133092	TSS200	chrX:110038946-110039370	S_Shore	91851	-1.73248	3.50484	-2.62835	0.0096891	0.0294631	-3.4905
CHRDL1	cg25903474	0.208914	0.508591	1.43445	3.99683e-06	0.788324	0.000376166	TSS200	chrX:110038946-110039370	S_Shore	91851	-1.73248	3.50484	-2.62835	0.0096891	0.0294631	-3.4905
CHRDL1	cg25903474	0.208914	0.508591	1.43445	3.99683e-06	0.788324	0.000376166	TSS1500	chrX:110038946-110039370	S_Shore	91851	-1.73248	3.50484	-2.62835	0.0096891	0.0294631	-3.4905
ISM1	cg19938101	0.0670142	0.102273	0.526136	0.000867831	1	0.00852146	TSS1500	chr20:13200670-13202616	Island	140862	-3.37457	3.23917	-2.82141	0.0055882	0.0187001	-2.79081
ISM1	cg14060111	0.0318602	0.316727	8.94116	0.000272697	1	0.00443303	TSS1500	chr20:13200670-13202616	Island	140862	-3.37457	3.23917	-2.82141	0.0055882	0.0187001	-2.79081
ISM1	cg06262436	0.0595292	0.260836	3.38165	0.000916561	1	0.0087924	TSS1500	chr20:13200670-13202616	Island	140862	-3.37457	3.23917	-2.82141	0.0055882	0.0187001	-2.79081
ISM1	cg04432319	0.0319018	0.280409	7.78977	0.000161717	1	0.00334486	TSS1500	chr20:13200670-13202616	Island	140862	-3.37457	3.23917	-2.82141	0.0055882	0.0187001	-2.79081
ISM1	cg25796439	0.0262018	0.254964	8.73078	0.000531122	1	0.00642888	TSS1500	chr20:13200670-13202616	Island	140862	-3.37457	3.23917	-2.82141	0.0055882	0.0187001	-2.79081
ISM1	cg09491991	0.0302602	0.267264	7.83219	0.000460614	1	0.00594118	TSS1500	chr20:13200670-13202616	Island	140862	-3.37457	3.23917	-2.82141	0.0055882	0.0187001	-2.79081
ISM1	cg12664209	0.0287947	0.290764	9.09782	0.000737876	1	0.00775652	TSS1500	chr20:13200670-13202616	Island	140862	-3.37457	3.23917	-2.82141	0.0055882	0.0187001	-2.79081
CD2	cg03016153	0.474494	0.801764	0.689724	2.36641e-11	9.28441e-06	2.99735e-08	TSS200	NA	NA	914	-2.14425	7.04674	-3.40798	0.000888702	0.00406916	-1.82159
HPGDS	cg27186013	0.537415	0.807527	0.502614	7.48564e-06	0.944994	0.000564808	TSS200	NA	NA	27306	-3.25364	1.15353	-7.34499	2.60406e-11	9.30722e-10	15.3806
SLC18A2	cg15173134	0.0364009	0.414691	10.3923	0.000608002	1	0.00694094	TSS200	chr10:119000435-119001530	Island	6571	-2.47615	-1.57928	-3.77371	0.000250247	0.00140145	0.258251
XKR5	cg27319216	0.41219	0.713991	0.732188	0.000765081	1	0.00791702	TSS1500	chr8:6691833-6693135	S_Shore	389610	-1.67288	-0.859954	-4.1874	5.37581e-05	0.000371104	1.62989
DNTT	cg19935065	0.417362	0.688091	0.648667	0.000237766	1	0.00412766	TSS1500	NA	NA	1791	-9.13769	6.59036	-2.96685	0.00362488	0.0131395	-2.27943
FGFR1	cg20148210	0.0441858	0.2877	5.51114	0.00108472	1	0.00966767	TSS200	chr8:38325091-38326374	Island	2260	-1.46426	5.86759	-3.05975	0.00272724	0.0103802	-2.78564
ASTN2	cg12024292	0.178782	0.395991	1.21493	0.00010598	1	0.00266001	TSS1500	chr9:120175253-120177496	S_Shore	23245	-1.29142	5.17313	-2.90828	0.00432312	0.0151353	-3.09121
TCF7	cg25947408	0.167304	0.350918	1.09748	1.55359e-05	0.997504	0.000883705	TSS1500	chr5:133449320-133451260	S_Shore	6932	-4.24419	8.66606	-5.64313	1.11486e-07	1.75265e-06	6.84275
TCF7	cg25947408	0.167304	0.350918	1.09748	1.55359e-05	0.997504	0.000883705	TSS200	chr5:133449320-133451260	S_Shore	6932	-4.24419	8.66606	-5.64313	1.11486e-07	1.75265e-06	6.84275
TCF7	cg04467093	0.4473	0.713827	0.595858	9.58115e-06	0.975459	0.000659318	TSS1500	chr5:133449320-133451260	N_Shore	6932	-4.24419	8.66606	-5.64313	1.11486e-07	1.75265e-06	6.84275
APBA2	cg00955451	0.421035	0.745045	0.769559	2.05447e-05	0.999632	0.0010417	TSS200	NA	NA	321	-1.80577	5.0216	-4.39786	2.36155e-05	0.00018294	1.88954
APBA2	cg20840847	0.425379	0.7614	0.789934	2.06249e-07	0.0774651	4.71386e-05	TSS1500	NA	NA	321	-1.80577	5.0216	-4.39786	2.36155e-05	0.00018294	1.88954
CYTL1	cg17563034	0.151025	0.370182	1.45113	0.000501091	1	0.00621855	TSS200	chr4:5021003-5021329	Island	54360	-2.3798	0.533224	-4.38812	2.45461e-05	0.000189037	2.32566
BHLHE23	cg27501878	0.0216283	0.331182	14.3124	0.000631312	1	0.00708875	TSS1500	chr20:61636171-61639055	Island	128408	-3.88677	-2.79072	-4.47896	1.70817e-05	0.000138466	2.75526
BHLHE23	cg26492446	0.0255673	0.342455	12.3943	0.000881834	1	0.00860324	TSS200	chr20:61636171-61639055	Island	128408	-3.88677	-2.79072	-4.47896	1.70817e-05	0.000138466	2.75526
BHLHE23	cg14373923	0.0262274	0.230155	7.77534	0.00085332	1	0.00843573	TSS200	chr20:61636171-61639055	Island	128408	-3.88677	-2.79072	-4.47896	1.70817e-05	0.000138466	2.75526
TBC1D10C	cg16260696	0.0923965	0.288164	2.11877	0.000384309	1	0.00535715	TSS1500	chr11:67168616-67169098	S_Shelf	374403	-2.38602	6.48013	-3.58841	0.000480924	0.00244242	-1.16248
CD8A	cg12606911	0.157481	0.557373	2.53929	0.000538815	1	0.00647648	TSS1500	chr2:87036600-87037001	Island	925	-2.88997	7.81529	-4.70755	6.71978e-06	6.21516e-05	2.82309
ZNF542P	cg15708153	0.0120469	0.219291	17.2031	0.00100539	1	0.00926186	TSS200	chr19:56879417-56879995	Island	147947	-1.24913	4.25433	-6.73005	5.96197e-10	1.62014e-08	12.2112
ZNF542P	cg03146949	0.0225221	0.296145	12.1491	0.000425822	1	0.00568399	TSS200	chr19:56879417-56879995	Island	147947	-1.24913	4.25433	-6.73005	5.96197e-10	1.62014e-08	12.2112
ZNF542P	cg27062795	0.0158009	0.242164	14.326	0.00013116	1	0.00298552	TSS200	chr19:56879417-56879995	Island	147947	-1.24913	4.25433	-6.73005	5.96197e-10	1.62014e-08	12.2112
VSX1	cg03111498	0.0847221	0.318973	2.76493	0.00104007	1	0.00944292	TSS200	chr20:25061761-25062928	Island	30813	-1.95955	-3.35445	-3.07753	0.00258087	0.00991573	-1.798
VSX1	cg02631468	0.0549717	0.281736	4.12512	0.000923364	1	0.00883026	TSS200	chr20:25061761-25062928	Island	30813	-1.95955	-3.35445	-3.07753	0.00258087	0.00991573	-1.798
PTGER2	cg06738602	0.140418	0.394373	1.80857	9.01877e-05	1	0.00242767	TSS1500	chr14:52780687-52781969	N_Shore	5732	-1.64404	2.27958	-3.71043	0.000313593	0.00170165	-0.201821
ZNF826P	cg25404914	0.110898	0.386682	2.48682	0.000223532	1	0.00399811	TSS200	NA	NA	664701	-2.31124	1.04774	-6.88319	2.76133e-10	8.02613e-09	13.1355
MAP1A	cg02779016	0.0969283	0.309573	2.19383	0.000236897	1	0.00412023	TSS200	NA	NA	4130	-3.31466	6.32658	-4.19513	5.21818e-05	0.000362121	1.14505
PLTP	cg27280575	0.0180504	0.0499364	1.76649	0.000525883	1	0.00639246	TSS200	chr20:44540445-44540957	Island	5360	-3.32384	11.0762	-9.21561	1.1683e-15	1.08115e-13	24.8694
TMIGD2	cg22245273	0.30369	0.5235	0.723796	0.000559818	1	0.00661693	TSS200	chr19:4304542-4305122	N_Shelf	126259	-4.89858	4.26931	-2.93872	0.00394616	0.0140629	-2.4516
MGARP	cg05349245	0.344527	0.558882	0.622169	0.000968243	1	0.00907143	TSS200	chr4:140201064-140201449	S_Shore	84709	-1.29837	-1.24163	-2.90206	0.00440414	0.0153624	-2.3915
SCML2	cg06131666	0.294388	0.575245	0.954041	6.08891e-05	1	0.00194772	TSS1500	chrX:18371897-18373148	S_Shore	10389	-1.50533	2.24006	-5.16964	9.36075e-07	1.12539e-05	5.29215
FLI1	cg02758236	0.105696	0.358845	2.39506	0.000198726	1	0.00374371	TSS1500	chr11:128562671-128565011	N_Shore	2313	-1.33105	5.31566	-4.28845	3.63354e-05	0.00026437	1.34812
EDN3	cg17146570	0.0267558	0.242145	8.05022	0.000886466	1	0.00863085	TSS200	chr20:57875317-57876126	Island	1908	-6.06295	3.15552	-2.85808	0.00501777	0.017092	-2.52974
EDN3	cg08318212	0.0247487	0.265982	9.74732	0.000495155	1	0.00617631	TSS200	chr20:57875317-57876126	Island	1908	-6.06295	3.15552	-2.85808	0.00501777	0.017092	-2.52974
EDN3	cg04048259	0.0539513	0.3766	5.98037	0.000157058	1	0.00328727	TSS200	chr20:57875317-57876126	Island	1908	-6.06295	3.15552	-2.85808	0.00501777	0.017092	-2.52974
PMP22	cg12798118	0.0133292	0.2275	16.0678	0.000665089	1	0.00730875	TSS200	chr17:15165796-15166506	Island	5376	-1.37091	5.97561	-2.49277	0.0140237	0.0394619	-4.29997
CRABP2	cg02363950	0.0981832	0.258345	1.63126	0.000545514	1	0.00652167	TSS1500	chr1:156674858-156676654	S_Shore	1382	-3.23324	6.46432	-4.21628	4.80947e-05	0.000336899	1.1976
ZNF385B	cg05687686	0.0806823	0.459564	4.69597	0.000496779	1	0.00618792	TSS1500	chr2:180725717-180726465	S_Shore	151126	-1.87937	-0.412242	-2.67327	0.00854587	0.0265623	-2.99608
DPY19L2	cg16971885	0.0636372	0.187155	1.94096	1.34461e-06	0.407899	0.000182498	TSS1500	chr12:64061836-64062774	S_Shore	283417	-1.64964	2.75882	-3.45995	0.00074631	0.00351785	-1.05084
THEMIS	cg02098313	0.333973	0.611773	0.8318	0.000234547	1	0.00410079	TSS200	NA	NA	387357	-3.18797	4.24349	-3.11939	0.00226443	0.00886713	-2.10497
THEMIS	cg20267828	0.396267	0.741136	0.870294	2.76034e-08	0.0107517	1.04418e-05	TSS200	NA	NA	387357	-3.18797	4.24349	-3.11939	0.00226443	0.00886713	-2.10497
MYCNOS	cg07083806	0.163411	0.406736	1.48904	0.000320142	1	0.00483889	TSS1500	chr2:16079801-16083032	S_Shore	10408	-3.23084	-1.43878	-6.23152	6.9319e-09	1.47973e-07	10.0226
CD3G	cg13750061	0.484533	0.734073	0.515012	0.000808467	1	0.00817382	TSS1500	NA	NA	917	-2.73413	4.42387	-2.73588	0.00715571	0.0229412	-3.22687
LINC00426	cg27506442	0.226927	0.557155	1.45522	0.000363119	1	0.00518699	TSS1500	NA	NA	100188949	-2.27024	2.47145	-2.9792	0.00349162	0.0127537	-2.38642
NTRK3	cg14384532	0.0848212	0.343991	3.05548	0.00103686	1	0.00942419	TSS1500	chr15:88799522-88801017	Island	4916	-3.93152	1.09319	-4.185	5.42569e-05	0.000373794	1.61611
SORCS1	cg11097433	0.0662593	0.340773	4.14302	0.000835849	1	0.00833139	TSS1500	chr10:108923780-108924805	Island	114815	-3.75198	2.97341	-3.46857	0.000724895	0.00343678	-0.878874
TCEAL5	cg17822352	0.18887	0.360691	0.909732	0.000548705	1	0.0065411	TSS200	NA	NA	340543	-2.18999	0.465811	-3.72488	0.000297909	0.0016305	0.0063266
CTSG	cg01932691	0.228531	0.402182	0.759857	0.000877602	1	0.00857816	TSS200	NA	NA	1511	-4.35192	1.34894	-4.35641	2.78258e-05	0.000210601	2.24253
CCR9	cg17642041	0.350632	0.674209	0.92284	0.00038077	1	0.00532768	TSS200	NA	NA	10803	-7.05076	3.99627	-2.88331	0.00465682	0.016106	-2.45986
NMT2	cg02268561	0.0725593	0.381709	4.26065	1.3494e-05	0.994541	0.00081215	TSS1500	chr10:15209824-15210714	S_Shore	9397	-1.19358	5.24483	-4.60714	1.01598e-05	8.9335e-05	2.58783
COL2A1	cg08886711	0.42467	0.638918	0.504505	0.000596859	1	0.00686946	TSS1500	chr12:48399168-48399372	Island	1280	-3.8817	2.7512	-2.54019	0.0123419	0.0356621	-3.41625
TREML2	cg12045237	0.467711	0.719018	0.537314	0.000128477	1	0.00295409	TSS1500	NA	NA	79865	-3.52866	2.25896	-3.49916	0.000653417	0.00315113	-0.755851
RASGRP2	cg14170423	0.126228	0.342627	1.71435	6.18764e-05	1	0.00196442	TSS1500	chr11:64509433-64513826	Island	10235	-2.27878	5.45348	-4.18577	5.40948e-05	0.000372827	1.08785
PTPN7	cg23506842	0.409319	0.627091	0.532036	0.000162843	1	0.00335947	TSS1500	NA	NA	5778	-2.17032	6.43449	-3.46918	0.000723398	0.00343063	-1.55539
NKX2-8	cg06621744	0.257582	0.425091	0.650311	0.000479204	1	0.00606619	TSS1500	chr14:37052537-37052838	N_Shore	26257	-2.4182	-1.18735	-3.32129	0.00118421	0.00517846	-1.17209

## Sheet: Up-regulated
SYMBOL	probe	mean_AB	mean_C	FC	p	adjp	Group	Islands_Name	CpG_Island	ENTREZID	logFC	AveExpr	t	P.Value	adj.P.Val	B
RTN1	cg09925075	0.626598	0.300627	-0.520223	1.74088e-05	0.000942455	TSS1500	chr14:60097208-60097553	S_Shore	6252	1.10922	1.18022	3.00609	0.00321688	0.0118897	-2.49738
MMP11	cg22418565	0.577027	0.282609	-0.510232	4.75051e-05	0.00169311	TSS1500	chr22:24114875-24115467	N_Shore	4320	1.58608	3.98947	5.35117	4.19128e-07	5.55378e-06	5.53084
MMP11	cg23850277	0.368565	0.175809	-0.52299	7.09445e-05	0.00212678	TSS1500	chr22:24114875-24115467	N_Shore	4320	1.58608	3.98947	5.35117	4.19128e-07	5.55378e-06	5.53084
RIN1	cg14042308	0.442836	0.155055	-0.64986	2.9637e-06	0.000308348	TSS1500	chr11:66102024-66102279	S_Shelf	9610	1.80576	3.04025	7.1816	6.04374e-11	2.02088e-09	14.2748
RIN1	cg14391855	0.282842	0.0794273	-0.719182	1.11983e-05	0.000728348	TSS200	chr11:66102024-66102279	S_Shore	9610	1.80576	3.04025	7.1816	6.04374e-11	2.02088e-09	14.2748
RIN1	cg08995609	0.10395	0.0379636	-0.634788	3.97708e-13	8.77311e-10	TSS200	chr11:66102024-66102279	S_Shore	9610	1.80576	3.04025	7.1816	6.04374e-11	2.02088e-09	14.2748
RIN1	cg23220439	0.420315	0.174264	-0.585398	9.5583e-06	0.000658669	TSS1500	chr11:66102024-66102279	S_Shelf	9610	1.80576	3.04025	7.1816	6.04374e-11	2.02088e-09	14.2748
RIN1	cg14562054	0.411761	0.177673	-0.568505	1.56212e-05	0.0008865	TSS1500	chr11:66102024-66102279	S_Shelf	9610	1.80576	3.04025	7.1816	6.04374e-11	2.02088e-09	14.2748
RIN1	cg14263139	0.27553	0.136727	-0.503766	6.31445e-05	0.00198669	TSS200	chr11:66102024-66102279	S_Shore	9610	1.80576	3.04025	7.1816	6.04374e-11	2.02088e-09	14.2748
RIN1	cg14550985	0.398328	0.194055	-0.512828	0.000159536	0.00331879	TSS200	chr11:66102024-66102279	S_Shore	9610	1.80576	3.04025	7.1816	6.04374e-11	2.02088e-09	14.2748
MUC6	cg20473452	0.65143	0.301018	-0.537912	2.95838e-07	6.11699e-05	TSS1500	chr11:1034834-1035146	S_Shore	4588	1.49455	-3.06709	3.24228	0.00153141	0.00640083	-1.46558
MUC6	cg26226988	0.720112	0.271809	-0.622546	1.97644e-05	0.00101858	TSS1500	chr11:1036420-1036827	S_Shore	4588	1.49455	-3.06709	3.24228	0.00153141	0.00640083	-1.46558
MUC6	cg25053386	0.658908	0.318645	-0.516404	1.10043e-05	0.000720504	TSS200	chr11:1036420-1036827	Island	4588	1.49455	-3.06709	3.24228	0.00153141	0.00640083	-1.46558
CXCR5	cg17382048	0.679906	0.219182	-0.677629	1.85384e-08	7.63015e-06	TSS200	NA	NA	643	3.67892	0.718472	9.48297	2.68947e-16	2.95152e-14	26.5095
CXCR5	cg16235962	0.608229	0.234782	-0.613991	5.43046e-07	9.61789e-05	TSS200	NA	NA	643	3.67892	0.718472	9.48297	2.68947e-16	2.95152e-14	26.5095
CXCR5	cg25087423	0.768704	0.372691	-0.51517	2.42366e-06	0.00027005	TSS200	NA	NA	643	3.67892	0.718472	9.48297	2.68947e-16	2.95152e-14	26.5095
CXCR5	cg04625873	0.585394	0.235391	-0.597893	6.4246e-10	4.93667e-07	TSS200	NA	NA	643	3.67892	0.718472	9.48297	2.68947e-16	2.95152e-14	26.5095
ZNF267	cg03405560	0.327814	0.152864	-0.533688	5.5968e-05	0.00185844	TSS1500	chr16:31885042-31885600	N_Shore	10308	1.02563	3.78958	7.36018	2.40709e-11	8.71236e-10	15.151
RUNX3	cg26421310	0.0536363	0.0234364	-0.56305	1.12262e-05	0.000729438	TSS1500	chr1:25255527-25259005	Island	864	1.30221	4.56143	4.6185	9.69824e-06	8.55404e-05	2.45388
RUNX3	cg02970551	0.150773	0.0475273	-0.684775	0.000186962	0.00362453	TSS1500	chr1:25255527-25259005	Island	864	1.30221	4.56143	4.6185	9.69824e-06	8.55404e-05	2.45388
OTX1	cg22441310	0.118932	0.0565	-0.524938	0.000315514	0.00479923	TSS1500	chr2:63274475-63279430	Island	5013	2.65627	-3.58123	3.54364	0.000561228	0.00277855	-0.574245
CEND1	cg14183693	0.0639292	0.0262727	-0.589034	3.96561e-05	0.00152404	TSS200	chr11:791953-792400	N_Shore	51286	1.62252	-1.79749	2.58572	0.0109	0.032338	-3.31291
CEND1	cg10141019	0.0553389	0.0203	-0.63317	1.00511e-06	0.00014809	TSS200	chr11:791953-792400	N_Shore	51286	1.62252	-1.79749	2.58572	0.0109	0.032338	-3.31291
CEND1	cg08244238	0.241766	0.0906182	-0.625183	2.11591e-05	0.00105945	TSS200	chr11:791953-792400	N_Shore	51286	1.62252	-1.79749	2.58572	0.0109	0.032338	-3.31291
CEND1	cg26325806	0.123167	0.0548	-0.555077	0.00027834	0.00448062	TSS200	chr11:791953-792400	N_Shore	51286	1.62252	-1.79749	2.58572	0.0109	0.032338	-3.31291
PIM3	cg27310771	0.0678106	0.0316182	-0.533728	2.81042e-05	0.00124804	TSS200	chr22:50353596-50357215	Island	415116	1.39069	6.04658	7.30634	3.17983e-11	1.11555e-09	14.7504
PIM3	cg21364723	0.244674	0.0985909	-0.597053	0.000929902	0.00886385	TSS1500	chr22:50353596-50357215	Island	415116	1.39069	6.04658	7.30634	3.17983e-11	1.11555e-09	14.7504
PDGFRA	cg14872260	0.306528	0.146418	-0.522334	0.0003107	0.00476348	TSS200	chr4:55096185-55100331	N_Shore	5156	2.47849	1.63799	4.53358	1.37045e-05	0.000114505	2.36609
ADAM15	cg24935121	0.261483	0.101427	-0.612108	1.10173e-05	0.000720994	TSS1500	chr1:155022988-155024332	N_Shore	8751	1.88314	5.40203	6.0224	1.88978e-08	3.5792e-07	8.4766
DERL1	cg21139496	0.538755	0.235473	-0.562932	0.000291336	0.00459488	TSS1500	chr8:124054057-124054733	S_Shore	79139	1.01442	6.04002	11.311	1.07486e-20	2.74651e-18	36.3658
TLR1	cg09316306	0.627846	0.293836	-0.531993	0.000290143	0.00458435	TSS1500	NA	NA	7096	1.33812	2.25641	6.66413	8.28549e-10	2.18046e-08	11.8522
MFSD2A	cg23962483	0.141509	0.0514727	-0.636258	2.2686e-05	0.00109999	TSS1500	chr1:40420487-40421366	Island	84879	1.77724	1.49673	6.09675	1.32545e-08	2.61124e-07	9.20683
HSPB2	cg15545878	0.422475	0.195591	-0.537036	0.000833121	0.00831687	TSS1500	NA	NA	3316	1.81316	-0.945055	4.23691	4.44049e-05	0.000314787	1.66024
RNF207	cg24870568	0.0985876	0.0481727	-0.511371	0.000958343	0.00901481	TSS1500	chr1:6265825-6266778	N_Shore	388591	1.67889	3.10926	6.07688	1.45755e-08	2.83559e-07	8.88695
RNF207	cg03716999	0.0877345	0.0373636	-0.574128	0.000717342	0.0076351	TSS1500	chr1:6265825-6266778	N_Shore	388591	1.67889	3.10926	6.07688	1.45755e-08	2.83559e-07	8.88695
FAM189B	cg18568145	0.299377	0.0575455	-0.807783	1.23314e-07	3.20447e-05	TSS1500	chr1:155224624-155225655	S_Shore	10712	1.39484	4.71108	8.5226	5.08439e-14	3.30968e-12	21.142
UNC93B1	cg25756680	0.0777655	0.0290727	-0.626149	4.21501e-08	1.44798e-05	TSS200	chr11:67770426-67771629	S_Shore	81622	1.24154	5.01481	4.89093	3.11453e-06	3.22569e-05	3.52608
NGFR	cg07537443	0.600851	0.288073	-0.520559	0.000696305	0.00750847	TSS1500	chr17:47572345-47575316	N_Shore	4804	1.76093	3.92813	3.14757	0.00207213	0.00824232	-2.60333
SLC25A22	cg07080372	0.154141	0.0533364	-0.653976	2.25271e-05	0.00109675	TSS1500	chr11:797640-798544	N_Shore	79751	1.1763	5.02443	6.68242	7.56362e-10	2.01383e-08	11.6532
SLC25A22	cg10665488	0.20996	0.0803273	-0.617417	9.84004e-06	0.000671134	TSS1500	chr11:797640-798544	N_Shore	79751	1.1763	5.02443	6.68242	7.56362e-10	2.01383e-08	11.6532
KSR1	cg17585031	0.54358	0.215973	-0.602684	8.10084e-11	8.73851e-08	TSS200	NA	NA	8844	1.05019	5.4309	3.78194	0.000242962	0.00136736	-0.660713
KSR1	cg04299274	0.625543	0.2512	-0.598429	3.68945e-09	2.05194e-06	TSS1500	NA	NA	8844	1.05019	5.4309	3.78194	0.000242962	0.00136736	-0.660713
KSR1	cg05784862	0.583182	0.129891	-0.777272	3.09725e-10	2.71461e-07	TSS200	NA	NA	8844	1.05019	5.4309	3.78194	0.000242962	0.00136736	-0.660713
KSR1	cg05246522	0.641512	0.132982	-0.792706	1.37557e-10	1.39207e-07	TSS200	NA	NA	8844	1.05019	5.4309	3.78194	0.000242962	0.00136736	-0.660713
KSR1	cg10334489	0.632904	0.288964	-0.543432	1.36244e-08	5.98398e-06	TSS200	NA	NA	8844	1.05019	5.4309	3.78194	0.000242962	0.00136736	-0.660713
CCL5	cg08656816	0.563258	0.128309	-0.772202	9.59275e-08	2.68661e-05	TSS200	NA	NA	6352	1.86475	5.26348	3.971	0.000121802	0.000759104	-0.0115888
MAPK13	cg05859264	0.650397	0.304909	-0.531196	6.5118e-10	4.98417e-07	TSS1500	chr6:36098039-36098621	N_Shore	5603	1.29053	4.24977	6.29146	5.1844e-09	1.15095e-07	9.81298
MEOX1	cg22948288	0.749381	0.262582	-0.649602	1.56071e-06	0.000201452	TSS1500	NA	NA	4222	2.68716	1.11095	6.39695	3.09999e-09	7.23049e-08	10.5663
MEOX1	cg10928294	0.484515	0.124036	-0.743999	1.8818e-08	7.70484e-06	TSS1500	NA	NA	4222	2.68716	1.11095	6.39695	3.09999e-09	7.23049e-08	10.5663
MEOX1	cg20309891	0.740197	0.320782	-0.566627	2.5811e-05	0.00118855	TSS200	NA	NA	4222	2.68716	1.11095	6.39695	3.09999e-09	7.23049e-08	10.5663
MEOX1	cg04951104	0.817383	0.287273	-0.648546	3.63282e-05	0.00144904	TSS1500	NA	NA	4222	2.68716	1.11095	6.39695	3.09999e-09	7.23049e-08	10.5663
MEOX1	cg10928294	0.484515	0.124036	-0.743999	1.8818e-08	7.70484e-06	TSS200	NA	NA	4222	2.68716	1.11095	6.39695	3.09999e-09	7.23049e-08	10.5663
SH2D4B	cg27210863	0.508961	0.253027	-0.502855	9.84601e-06	0.000671309	TSS1500	chr10:82295501-82296192	S_Shelf	387694	2.29764	-2.91355	5.22084	7.47468e-07	9.22613e-06	5.60356
SH2D4B	cg04421348	0.54165	0.244209	-0.549138	7.90846e-05	0.00225954	TSS1500	chr10:82295501-82296192	S_Shelf	387694	2.29764	-2.91355	5.22084	7.47468e-07	9.22613e-06	5.60356
CALML5	cg00797152	0.732894	0.339773	-0.536396	3.93969e-06	0.000373205	TSS200	chr10:5540785-5541515	S_Shore	51806	8.5544	-1.20821	13.482	7.04652e-26	5.02651e-23	48.2972
S100A2	cg13997435	0.492005	0.177055	-0.640137	2.48283e-05	0.00116114	TSS200	NA	NA	6273	3.68051	2.81198	6.66988	8.05144e-10	2.12717e-08	11.6538
S100A2	cg21196487	0.422205	0.198727	-0.529311	0.00037034	0.00524434	TSS1500	NA	NA	6273	3.68051	2.81198	6.66988	8.05144e-10	2.12717e-08	11.6538
S100A2	cg22700686	0.525712	0.207727	-0.604865	0.000195811	0.00371411	TSS1500	NA	NA	6273	3.68051	2.81198	6.66988	8.05144e-10	2.12717e-08	11.6538
NAV2	cg19222784	0.550527	0.231445	-0.579593	6.45882e-05	0.00201404	TSS1500	NA	NA	89797	2.14089	3.66945	5.97982	2.31319e-08	4.29055e-07	8.34773
GJB5	cg07014349	0.51145	0.219409	-0.571005	9.45214e-05	0.00249373	TSS200	NA	NA	2709	1.52444	2.72029	4.73764	5.93062e-06	5.60333e-05	3.12788
ULBP1	cg25589890	0.135585	0.0654273	-0.517444	1.72693e-06	0.000215675	TSS1500	chr6:150284682-150286515	Island	80329	2.38572	-2.76287	5.86015	4.06707e-08	7.19036e-07	8.36413
BICDL2	cg01222133	0.158209	0.0678273	-0.57128	3.26484e-05	0.00136016	TSS1500	chr16:3085222-3085469	S_Shore	146439	2.82224	-1.09198	3.47638	0.000705971	0.00336383	-0.966808
BCL9L	cg20029201	0.475681	0.201818	-0.575727	0.000287623	0.00456215	TSS1500	chr11:118781060-118781732	S_Shore	283149	1.18538	6.02415	6.38582	3.27336e-09	7.57297e-08	10.1905
BCL9L	cg15350899	0.556223	0.275418	-0.504842	7.72605e-06	0.00057707	TSS200	chr11:118781060-118781732	S_Shore	283149	1.18538	6.02415	6.38582	3.27336e-09	7.57297e-08	10.1905
BCL9L	cg20337103	0.448576	0.188818	-0.579072	0.000128853	0.00295823	TSS200	chr11:118781060-118781732	S_Shore	283149	1.18538	6.02415	6.38582	3.27336e-09	7.57297e-08	10.1905
ECE1	cg21005416	0.329086	0.163882	-0.502009	0.00108485	0.00966812	TSS1500	NA	NA	1889	2.20232	6.44104	8.73814	1.58218e-14	1.15263e-12	22.2855
SGPP2	cg10091265	0.377575	0.1314	-0.65199	2.96294e-05	0.00128582	TSS1500	chr2:223288922-223290013	N_Shore	130367	1.93067	2.08247	5.79488	5.51936e-08	9.39278e-07	7.73632
SGPP2	cg07873848	0.241795	0.100555	-0.584133	9.94054e-05	0.00256687	TSS1500	chr2:223288922-223290013	N_Shore	130367	1.93067	2.08247	5.79488	5.51936e-08	9.39278e-07	7.73632
SGPP2	cg11300809	0.35575	0.138636	-0.610298	1.59736e-05	0.000897679	TSS1500	chr2:223288922-223290013	N_Shore	130367	1.93067	2.08247	5.79488	5.51936e-08	9.39278e-07	7.73632
ANK1	cg01678292	0.703452	0.287345	-0.591521	1.06247e-07	2.90314e-05	TSS200	NA	NA	286	2.40486	0.370078	7.67721	4.60795e-12	1.97715e-10	17.0364
ANK1	cg25043378	0.563136	0.256664	-0.544225	5.95121e-07	0.000103123	TSS200	NA	NA	286	2.40486	0.370078	7.67721	4.60795e-12	1.97715e-10	17.0364
ALDOC	cg14668747	0.194961	0.0693818	-0.644125	0.000708912	0.00758361	TSS200	NA	NA	230	1.70383	2.99484	6.9097	2.41515e-10	7.14117e-09	12.9216
ALDOC	cg27183188	0.339947	0.1037	-0.694952	0.000397694	0.00546783	TSS200	NA	NA	230	1.70383	2.99484	6.9097	2.41515e-10	7.14117e-09	12.9216
ALDOC	cg15692239	0.0592336	0.0292455	-0.506269	1.93397e-05	0.0010042	TSS200	NA	NA	230	1.70383	2.99484	6.9097	2.41515e-10	7.14117e-09	12.9216
ALDOC	cg14501061	0.251881	0.0848636	-0.663081	0.00030703	0.0047314	TSS200	NA	NA	230	1.70383	2.99484	6.9097	2.41515e-10	7.14117e-09	12.9216
TYMP	cg05329888	0.159675	0.0218182	-0.863359	2.54261e-09	1.53123e-06	TSS200	chr22:50963608-50970768	Island	1890	1.61277	7.01461	4.40333	2.31077e-05	0.000179331	1.59101
TYMP	cg16367976	0.046354	0.0180364	-0.610899	1.32942e-08	5.87176e-06	TSS1500	chr22:50963608-50970768	Island	1890	1.61277	7.01461	4.40333	2.31077e-05	0.000179331	1.59101
TYMP	cg22927510	0.0737823	0.0201545	-0.726838	5.76637e-22	8.7084e-18	TSS200	chr22:50963608-50970768	Island	1890	1.61277	7.01461	4.40333	2.31077e-05	0.000179331	1.59101
TYMP	cg17285325	0.0863655	0.0185818	-0.784847	5.09926e-21	6.90428e-17	TSS200	chr22:50963608-50970768	Island	1890	1.61277	7.01461	4.40333	2.31077e-05	0.000179331	1.59101
CCDC89	cg24807294	0.715094	0.341673	-0.522199	1.7758e-05	0.000954254	TSS1500	NA	NA	220388	1.12762	-1.61918	2.38298	0.0187257	0.0498576	-3.76363
PTK6	cg21578195	0.597027	0.293127	-0.509021	7.61122e-05	0.00221179	TSS200	chr20:62168432-62168684	S_Shore	5753	1.53216	0.0695125	3.78818	0.000237575	0.00134145	0.0183902
PTK6	cg04626878	0.386588	0.165009	-0.573165	0.000627024	0.00706343	TSS200	chr20:62168432-62168684	S_Shore	5753	1.53216	0.0695125	3.78818	0.000237575	0.00134145	0.0183902
PTK6	cg12983285	0.533064	0.215582	-0.59558	0.000207604	0.00383679	TSS200	chr20:62168432-62168684	S_Shore	5753	1.53216	0.0695125	3.78818	0.000237575	0.00134145	0.0183902
PTK6	cg14601357	0.277973	0.133609	-0.519344	0.000619361	0.00701373	TSS200	chr20:62168432-62168684	S_Shore	5753	1.53216	0.0695125	3.78818	0.000237575	0.00134145	0.0183902
RHPN2	cg01580888	0.117312	0.0200909	-0.82874	1.41917e-08	6.1847e-06	TSS1500	chr19:33555246-33556431	Island	85415	1.79684	2.28499	5.6006	1.35531e-07	2.05905e-06	6.83304
SLC6A12	cg11249486	0.526039	0.252927	-0.519185	6.53411e-05	0.00202577	TSS200	NA	NA	6539	1.84378	-1.52011	5.19213	8.48134e-07	1.03052e-05	5.44461
SLC6A12	cg12235877	0.180943	0.0874636	-0.516624	0.000558999	0.00661162	TSS200	NA	NA	6539	1.84378	-1.52011	5.19213	8.48134e-07	1.03052e-05	5.44461
SLC6A12	cg00517261	0.457786	0.215791	-0.52862	0.000202964	0.00378848	TSS1500	NA	NA	6539	1.84378	-1.52011	5.19213	8.48134e-07	1.03052e-05	5.44461
SLC6A12	cg18170229	0.360819	0.172582	-0.521694	0.000263494	0.00435903	TSS200	NA	NA	6539	1.84378	-1.52011	5.19213	8.48134e-07	1.03052e-05	5.44461
SLC6A12	cg12235877	0.180943	0.0874636	-0.516624	0.000558999	0.00661162	TSS1500	NA	NA	6539	1.84378	-1.52011	5.19213	8.48134e-07	1.03052e-05	5.44461
SLC6A12	cg11145776	0.624544	0.289936	-0.535763	3.18981e-05	0.00134171	TSS200	NA	NA	6539	1.84378	-1.52011	5.19213	8.48134e-07	1.03052e-05	5.44461
KRT80	cg03747456	0.550419	0.156255	-0.716117	1.63873e-05	0.000910504	TSS1500	NA	NA	144501	4.65373	-1.15659	12.6634	6.13973e-24	2.91978e-21	43.8115
KRT80	cg00280812	0.787949	0.374545	-0.524658	5.84754e-05	0.00190323	TSS200	NA	NA	144501	4.65373	-1.15659	12.6634	6.13973e-24	2.91978e-21	43.8115
KRT80	cg04472592	0.725046	0.325027	-0.551715	2.1514e-05	0.00106877	TSS200	NA	NA	144501	4.65373	-1.15659	12.6634	6.13973e-24	2.91978e-21	43.8115
KRT80	cg20225745	0.703072	0.309727	-0.559466	5.92219e-05	0.00191799	TSS200	NA	NA	144501	4.65373	-1.15659	12.6634	6.13973e-24	2.91978e-21	43.8115
KRT80	cg24174145	0.771154	0.281373	-0.635128	7.74889e-05	0.00223312	TSS200	NA	NA	144501	4.65373	-1.15659	12.6634	6.13973e-24	2.91978e-21	43.8115
EME2	cg09540102	0.509116	0.177536	-0.651285	7.26427e-06	0.000553852	TSS1500	chr16:1820311-1823954	Island	197342	1.24388	-0.162552	3.05834	0.00273913	0.0104185	-2.18274
EME2	cg19030554	0.383971	0.100409	-0.738498	1.17884e-08	5.36978e-06	TSS1500	chr16:1820311-1823954	Island	197342	1.24388	-0.162552	3.05834	0.00273913	0.0104185	-2.18274
ENDOU	cg07170253	0.333894	0.107155	-0.679076	1.48902e-05	0.000861074	TSS1500	NA	NA	8909	1.2653	-3.59917	3.05792	0.00274271	0.0104299	-1.95473
CEACAM4	cg05891548	0.668639	0.323518	-0.516154	4.08042e-06	0.000380839	TSS1500	NA	NA	1089	1.40547	-2.53109	3.07043	0.00263836	0.0100913	-1.98769
CEACAM4	cg21529807	0.419327	0.136855	-0.673633	1.36818e-05	0.000818436	TSS1500	NA	NA	1089	1.40547	-2.53109	3.07043	0.00263836	0.0100913	-1.98769
SULT2B1	cg21196201	0.555678	0.268464	-0.516872	0.000196288	0.00372065	TSS1500	NA	NA	6820	1.5773	-2.80598	2.44157	0.0160664	0.0440936	-3.57551
EHF	cg13084525	0.523866	0.125555	-0.760331	9.94979e-07	0.000146928	TSS1500	NA	NA	26298	4.68271	-0.211906	6.88849	2.68836e-10	7.84068e-09	12.9851
STAP2	cg12229841	0.436571	0.137545	-0.684941	2.10271e-06	0.000246238	TSS200	NA	NA	55620	1.67469	4.8027	4.37275	2.60861e-05	0.000199105	1.47779
STAP2	cg15797834	0.567379	0.277318	-0.511229	0.000199755	0.00375571	TSS200	NA	NA	55620	1.67469	4.8027	4.37275	2.60861e-05	0.000199105	1.47779
CSF3	cg03812679	0.103497	0.0464636	-0.551064	3.07651e-05	0.00131219	TSS1500	NA	NA	1440	4.47146	-4.57606	7.83465	2.01074e-12	9.40541e-11	17.8535
CSF3	cg23207054	0.806122	0.397764	-0.506571	8.89481e-05	0.0024105	TSS200	NA	NA	1440	4.47146	-4.57606	7.83465	2.01074e-12	9.40541e-11	17.8535
SLAMF7	cg07837085	0.734463	0.332791	-0.546892	4.58928e-05	0.00165838	TSS200	NA	NA	57823	2.16159	3.21768	6.85947	3.11235e-10	8.88056e-09	12.6101
SLAMF7	cg04244970	0.800212	0.31	-0.612602	0.000126799	0.00293146	TSS200	NA	NA	57823	2.16159	3.21768	6.85947	3.11235e-10	8.88056e-09	12.6101
SPIB	cg26522743	0.571923	0.208109	-0.636124	3.05e-06	0.000314246	TSS1500	NA	NA	6689	3.15633	1.6894	7.15587	6.89609e-11	2.29245e-09	14.1731
CCND1	cg14513281	0.0490292	0.0176818	-0.639362	1.04008e-09	7.31881e-07	TSS1500	chr11:69451136-69458596	Island	595	1.37672	7.09549	3.56033	0.000529916	0.00265036	-1.38995
PCOLCE	cg26122963	0.597297	0.251664	-0.578663	4.75129e-06	0.00042237	TSS1500	chr7:100201614-100203652	N_Shelf	5118	1.63624	4.14757	3.87159	0.000175619	0.00103927	-0.30101
ZBTB32	cg09231418	0.721543	0.1997	-0.723232	3.80136e-06	0.000364319	TSS1500	NA	NA	27033	2.53779	-1.36071	7.18419	5.96376e-11	1.99804e-09	14.6042
SBNO2	cg12255995	0.277612	0.0938727	-0.661856	0.000293088	0.00460955	TSS1500	NA	NA	22904	1.18366	6.06911	7.45503	1.47145e-11	5.56096e-10	15.5096
SBNO2	cg23885932	0.0471292	0.0199182	-0.577371	0.000208619	0.00384704	TSS200	NA	NA	22904	1.18366	6.06911	7.45503	1.47145e-11	5.56096e-10	15.5096
SBNO2	cg16238993	0.0512619	0.0166727	-0.674754	0.000780544	0.00800719	TSS200	NA	NA	22904	1.18366	6.06911	7.45503	1.47145e-11	5.56096e-10	15.5096
ZNF296	cg23241201	0.233734	0.0824818	-0.647112	4.53155e-09	2.4341e-06	TSS1500	chr19:45579321-45580018	Island	162979	1.73031	1.31625	6.30895	4.76206e-09	1.07131e-07	10.2156
ZNF296	cg01027411	0.284495	0.1093	-0.61581	4.54617e-05	0.00165009	TSS1500	chr19:45579321-45580018	Island	162979	1.73031	1.31625	6.30895	4.76206e-09	1.07131e-07	10.2156
NPB	cg08983961	0.126372	0.0467545	-0.630024	0.000762633	0.0079046	TSS200	chr17:79859808-79860963	Island	256933	2.81997	-1.91971	5.53678	1.81405e-07	2.66808e-06	6.89015
NPB	cg13655341	0.395347	0.167827	-0.575494	4.45621e-05	0.00163025	TSS1500	chr17:79859808-79860963	Island	256933	2.81997	-1.91971	5.53678	1.81405e-07	2.66808e-06	6.89015
NPB	cg23448635	0.208	0.0771545	-0.629065	8.99252e-06	0.000633807	TSS1500	chr17:79859808-79860963	Island	256933	2.81997	-1.91971	5.53678	1.81405e-07	2.66808e-06	6.89015
NPB	cg22700854	0.230939	0.0964545	-0.582337	0.00107954	0.00963968	TSS200	chr17:79859808-79860963	Island	256933	2.81997	-1.91971	5.53678	1.81405e-07	2.66808e-06	6.89015
PPP1R1B	cg15070513	0.459948	0.185618	-0.596436	2.83221e-06	0.000299993	TSS1500	chr17:37783314-37783919	N_Shore	84152	6.51887	0.0141113	14.6954	1.04334e-28	1.62382e-25	54.7459
DHCR24	cg25536676	0.364578	0.166309	-0.543831	0.0011259	0.00987749	TSS1500	chr1:55352463-55353328	Island	1718	1.26903	4.24434	3.04925	0.00281722	0.0106635	-2.87257
HSD3B7	cg26635214	0.136744	0.0377818	-0.723705	7.49097e-08	2.22999e-05	TSS200	NA	NA	80270	1.19643	3.38013	3.78523	0.000240107	0.00135397	-0.467865
RELT	cg09573890	0.129173	0.0521091	-0.596593	3.75626e-05	0.00147609	TSS200	chr11:73087229-73088294	N_Shore	84957	2.22554	4.19623	7.78538	2.60804e-12	1.18434e-10	17.2525
RELT	cg09573890	0.129173	0.0521091	-0.596593	3.75626e-05	0.00147609	TSS1500	chr11:73087229-73088294	N_Shore	84957	2.22554	4.19623	7.78538	2.60804e-12	1.18434e-10	17.2525
TRAF7	cg13951797	0.457227	0.178	-0.610697	9.49689e-06	0.000655818	TSS1500	chr16:2205207-2205902	N_Shore	84231	1.02295	6.54514	8.47651	6.52038e-14	4.13441e-12	20.8666
COL1A1	cg02186748	0.805073	0.369691	-0.540798	6.9059e-05	0.00209246	TSS1500	chr17:48276877-48279008	S_Shore	1277	3.30735	7.3211	5.03524	1.6796e-06	1.89425e-05	4.1725
SWAP70	cg15058894	0.160914	0.0763182	-0.525721	0.000366741	0.00521652	TSS1500	chr11:9685520-9686050	N_Shore	23075	1.70783	5.41062	8.07602	5.5857e-13	2.95146e-11	18.7447
NOXO1	cg00207428	0.538365	0.179464	-0.66665	9.53284e-07	0.000142757	TSS1500	chr16:2033492-2034800	N_Shore	124056	2.92406	-0.539474	6.75373	5.29557e-10	1.45756e-08	12.4284
AATBC	cg23656110	0.19758	0.0873636	-0.557831	0.000188008	0.00363709	TSS200	NA	NA	284837	1.55976	3.39672	3.35054	0.0010755	0.00478748	-1.90309
MTMR11	cg16348820	0.672985	0.329664	-0.510147	0.00033444	0.00495805	TSS1500	NA	NA	10903	1.23641	0.179682	2.53654	0.0124646	0.0359128	-3.58599
KLHL5	cg19906926	0.162727	0.0693818	-0.573632	0.000203001	0.00378882	TSS1500	chr4:39046186-39046924	N_Shore	51088	1.47767	4.04605	7.4714	1.35132e-11	5.17552e-10	15.6643
IL21R	cg02983090	0.10808	0.0397545	-0.632174	2.46579e-06	0.000273195	TSS1500	NA	NA	50615	1.52973	3.8003	3.83231	0.000202585	0.00117528	-0.396993
IL21R	cg16454902	0.36298	0.111555	-0.69267	2.05454e-05	0.0010416	TSS200	NA	NA	50615	1.52973	3.8003	3.83231	0.000202585	0.00117528	-0.396993
IL21R	cg08282819	0.123422	0.0383727	-0.689094	7.46568e-08	2.22414e-05	TSS1500	NA	NA	50615	1.52973	3.8003	3.83231	0.000202585	0.00117528	-0.396993
IL21R	cg02513379	0.358284	0.113255	-0.683897	2.71968e-05	0.00122507	TSS200	NA	NA	50615	1.52973	3.8003	3.83231	0.000202585	0.00117528	-0.396993
SLC1A5	cg15114651	0.682395	0.337536	-0.505365	2.97256e-05	0.00128771	TSS1500	chr19:47290585-47291983	N_Shore	6510	1.40605	5.51471	5.60016	1.35805e-07	2.05933e-06	6.54998
SLC1A5	cg07626482	0.395804	0.146064	-0.63097	0.000103994	0.00263273	TSS1500	chr19:47290585-47291983	N_Shore	6510	1.40605	5.51471	5.60016	1.35805e-07	2.05933e-06	6.54998
ITGAX	cg01888869	0.297687	0.0847909	-0.715167	7.44546e-06	0.000562858	TSS200	NA	NA	3687	1.02744	3.44514	3.95161	0.000130876	0.00080597	0.112593
ITGAX	cg11884546	0.159779	0.0687545	-0.569689	0.000560669	0.0066222	TSS200	NA	NA	3687	1.02744	3.44514	3.95161	0.000130876	0.00080597	0.112593
ITGAX	cg04742550	0.466958	0.110636	-0.76307	3.85421e-05	0.00149972	TSS200	NA	NA	3687	1.02744	3.44514	3.95161	0.000130876	0.00080597	0.112593
HLA-F	cg11201654	0.257307	0.0815273	-0.683152	6.24329e-07	0.000106585	TSS1500	chr6:29691106-29692093	N_Shore	3134	1.25339	6.14844	3.73663	0.000285711	0.00157617	-0.826201
HLA-F	cg04186657	0.145078	0.0353909	-0.756056	4.32047e-17	2.69277e-13	TSS1500	chr6:29691106-29692093	N_Shore	3134	1.25339	6.14844	3.73663	0.000285711	0.00157617	-0.826201
HLA-F	cg11768167	0.180227	0.0525727	-0.708296	7.01148e-07	0.000115822	TSS1500	chr6:29691106-29692093	N_Shore	3134	1.25339	6.14844	3.73663	0.000285711	0.00157617	-0.826201
IGF2BP3	cg12601843	0.125103	0.0579636	-0.536671	0.000694394	0.00749817	TSS1500	chr7:23508184-23509712	S_Shore	10643	6.46218	-0.846893	19.6701	1.51254e-39	2.58947e-35	79.3144
PRAME	cg22871485	0.344027	0.139182	-0.595433	0.000578745	0.006741	TSS1500	chr22:22901386-22901698	S_Shore	23532	3.38343	2.51527	4.60387	1.02967e-05	9.02607e-05	2.46841
PRAME	cg08831999	0.0996027	0.0483	-0.515073	4.84741e-05	0.00171226	TSS200	chr22:22901386-22901698	Island	23532	3.38343	2.51527	4.60387	1.02967e-05	9.02607e-05	2.46841
PRAME	cg22871485	0.344027	0.139182	-0.595433	0.000578745	0.006741	TSS200	chr22:22901386-22901698	S_Shore	23532	3.38343	2.51527	4.60387	1.02967e-05	9.02607e-05	2.46841
PRAME	cg00372774	0.738698	0.365518	-0.505186	6.4902e-06	0.000515766	TSS1500	chr22:22901386-22901698	S_Shore	23532	3.38343	2.51527	4.60387	1.02967e-05	9.02607e-05	2.46841
LL22NC03-63E9.3	cg08831999	0.0996027	0.0483	-0.515073	4.84741e-05	0.00171226	TSS200	chr22:22901386-22901698	Island	648691	2.63948	-4.73319	5.81916	4.92779e-08	8.47876e-07	8.1974
TRAF3	cg24165760	0.0661389	0.0304455	-0.539674	1.06441e-06	0.000153826	TSS1500	NA	NA	7187	1.19875	3.90904	7.68805	4.35278e-12	1.87707e-10	16.8103
NOV	cg05020510	0.319979	0.127718	-0.600854	0.000167087	0.00340499	TSS1500	chr8:120428398-120429178	N_Shore	4856	2.39215	1.04433	7.85127	1.84171e-12	8.82832e-11	17.8714
RELB	cg06716283	0.131708	0.0419818	-0.681251	9.621e-06	0.00066148	TSS1500	chr19:45504865-45505299	N_Shore	5971	1.68376	5.4133	6.05242	1.63806e-08	3.14391e-07	8.61663
RELB	cg10720545	0.501397	0.219982	-0.561262	8.79678e-06	0.000626534	TSS1500	chr19:45504865-45505299	N_Shore	5971	1.68376	5.4133	6.05242	1.63806e-08	3.14391e-07	8.61663
C4orf48	cg09190280	0.0845779	0.0412091	-0.512767	5.45356e-05	0.00182803	TSS1500	chr4:2042115-2044581	Island	401115	1.45858	0.576133	3.24096	0.00153794	0.0064234	-1.7842
PMEL	cg09106999	0.550611	0.206918	-0.624202	4.67994e-05	0.0016797	TSS1500	chr12:56360467-56360909	N_Shore	6490	1.43897	-0.512842	4.41603	2.19692e-05	0.000171976	2.32084
NEAT1	cg23463310	0.057531	0.0258	-0.551546	6.68083e-14	1.84736e-10	TSS1500	chr11:65189463-65190295	N_Shore	283131	1.26277	8.17052	3.48989	0.000674342	0.00323856	-1.58649
RBM47	cg14160419	0.934427	0.337173	-0.639166	1.1608e-05	0.000744999	TSS200	NA	NA	54502	2.29261	4.55791	8.17263	3.33517e-13	1.81264e-11	19.2679
RBM47	cg01704534	0.876215	0.322073	-0.632427	1.04451e-05	0.000697503	TSS200	NA	NA	54502	2.29261	4.55791	8.17263	3.33517e-13	1.81264e-11	19.2679
ETV4	cg04284535	0.199737	0.0730727	-0.634156	1.09968e-13	2.82218e-10	TSS1500	chr17:41622604-41624165	Island	2118	3.89015	-0.198489	10.4423	1.33479e-18	2.38037e-16	31.7725
EML4	cg19581424	0.119443	0.0532182	-0.554448	8.95638e-07	0.000137105	TSS200	chr2:42396301-42396933	Island	27436	1.42958	5.64297	9.20896	1.21169e-15	1.10931e-13	24.8164
ELF3	cg18966401	0.501659	0.206573	-0.588221	2.6006e-06	0.000283019	TSS1500	NA	NA	1999	5.01927	2.60106	12.8883	1.79079e-24	9.58073e-22	45.0589
ELF3	cg05653018	0.581955	0.2494	-0.571444	5.53535e-06	0.000466611	TSS200	NA	NA	1999	5.01927	2.60106	12.8883	1.79079e-24	9.58073e-22	45.0589
ELF3	cg26808687	0.653137	0.276418	-0.576784	7.04681e-08	2.13664e-05	TSS200	NA	NA	1999	5.01927	2.60106	12.8883	1.79079e-24	9.58073e-22	45.0589
ELF3	cg16986578	0.555963	0.247727	-0.554418	4.6118e-07	8.49361e-05	TSS200	NA	NA	1999	5.01927	2.60106	12.8883	1.79079e-24	9.58073e-22	45.0589
ELF3	cg07154254	0.318017	0.111927	-0.648046	4.03888e-07	7.75871e-05	TSS1500	NA	NA	1999	5.01927	2.60106	12.8883	1.79079e-24	9.58073e-22	45.0589
ELF3	cg25742464	0.290865	0.119873	-0.587874	4.33853e-05	0.00160393	TSS1500	NA	NA	1999	5.01927	2.60106	12.8883	1.79079e-24	9.58073e-22	45.0589
ELF3	cg03254916	0.155362	0.0417727	-0.731126	8.979e-19	8.5991e-15	TSS1500	NA	NA	1999	5.01927	2.60106	12.8883	1.79079e-24	9.58073e-22	45.0589
PAQR4	cg05097643	0.299853	0.147773	-0.507183	0.000109293	0.00270529	TSS1500	chr16:3016646-3020326	Island	124222	1.14171	5.4078	3.53682	0.000574514	0.00283385	-1.47263
CALHM3	cg27658026	0.686334	0.313809	-0.542775	4.2785e-07	8.06126e-05	TSS200	NA	NA	119395	3.30639	-3.8599	5.06999	1.44518e-06	1.65716e-05	4.98699
CALHM3	cg12184624	0.760482	0.368391	-0.515583	1.54955e-06	0.000200605	TSS200	NA	NA	119395	3.30639	-3.8599	5.06999	1.44518e-06	1.65716e-05	4.98699
RP1L1	cg01838497	0.592479	0.2473	-0.582601	1.21154e-05	0.0007658	TSS200	NA	NA	94137	1.15709	-2.8216	2.75865	0.0067034	0.0217476	-2.78544
FAM60A	cg03184588	0.50522	0.133673	-0.735417	5.52639e-06	0.000466155	TSS1500	chr12:31476717-31479466	S_Shore	58516	1.0755	5.96125	5.61656	1.25962e-07	1.93405e-06	6.61919
ABCA9	cg22093121	0.524072	0.251173	-0.520728	0.00026717	0.00438622	TSS200	NA	NA	10350	1.94833	-0.850423	4.24081	4.37374e-05	0.000310828	1.65834
SLC29A3	cg19241744	0.321688	0.156191	-0.514465	4.55265e-05	0.00165107	TSS1500	chr10:73078857-73079181	N_Shore	55315	1.14445	3.95215	6.98453	1.65291e-10	5.07955e-09	13.233
GLYATL2	cg18551877	0.353291	0.118318	-0.665097	1.60412e-06	0.0002051	TSS200	NA	NA	219970	2.80042	-3.15062	5.13893	1.07071e-06	1.26156e-05	5.26051
GDPD1	cg06071746	0.423771	0.197936	-0.532916	1.4461e-05	0.000846225	TSS1500	chr17:57298305-57298645	N_Shore	284161	1.3564	-0.365329	4.71542	6.50424e-06	6.03751e-05	3.46841
TNFRSF9	cg14153654	0.38556	0.169355	-0.560757	3.27035e-07	6.62256e-05	TSS200	chr1:8002408-8002699	N_Shore	3604	2.40108	-0.67444	7.29157	3.43177e-11	1.19902e-09	15.1254
TNFRSF9	cg18025409	0.283367	0.0970909	-0.657367	5.89914e-06	0.000486315	TSS200	chr1:8002408-8002699	N_Shore	3604	2.40108	-0.67444	7.29157	3.43177e-11	1.19902e-09	15.1254
CCND2	cg21462428	0.0432628	0.0212909	-0.507871	0.000759323	0.00788633	TSS1500	chr12:4378366-4382222	Island	894	1.81463	6.70108	4.18876	5.34781e-05	0.000369618	0.785699
ZC3H12D	cg06762457	0.715245	0.354136	-0.504874	0.000369777	0.00523978	TSS1500	NA	NA	340152	1.46235	-0.937767	4.42022	2.16056e-05	0.000169518	2.36056
PROX1	cg10827893	0.0678912	0.0336545	-0.504287	5.08468e-05	0.0017592	TSS1500	chr1:214161197-214161415	Island	5629	6.51086	-4.57411	15.9283	1.62672e-31	6.96235e-28	60.2089
PROX1	cg23260547	0.0563372	0.0168818	-0.700343	5.56168e-06	0.000468227	TSS1500	chr1:214161197-214161415	Island	5629	6.51086	-4.57411	15.9283	1.62672e-31	6.96235e-28	60.2089
FOSL1	cg18818531	0.416992	0.154773	-0.628835	3.85532e-05	0.00149971	TSS1500	chr11:65666676-65668209	S_Shore	8061	1.52017	0.732669	3.96925	0.000122594	0.000762651	0.558483
FOSL1	cg13234062	0.263124	0.109482	-0.583915	0.000257706	0.00430793	TSS1500	chr11:65666676-65668209	S_Shore	8061	1.52017	0.732669	3.96925	0.000122594	0.000762651	0.558483
FGF1	cg07666840	0.342736	0.144555	-0.578234	2.46252e-05	0.00115508	TSS200	NA	NA	2246	3.72948	-0.152106	10.8013	1.82022e-19	3.62351e-17	33.7312
RUFY4	cg01658502	0.203448	0.0968364	-0.524024	2.88732e-05	0.00126757	TSS1500	NA	NA	285180	2.101	1.18112	3.61794	0.000434034	0.00224356	-0.767816
PRDM1	cg24874254	0.534702	0.1453	-0.72826	2.14796e-09	1.343e-06	TSS200	NA	NA	639	1.95888	2.25128	7.08567	9.87625e-11	3.1604e-09	13.8655
PRDM1	cg17521665	0.45433	0.131855	-0.709782	3.34455e-08	1.21484e-05	TSS200	NA	NA	639	1.95888	2.25128	7.08567	9.87625e-11	3.1604e-09	13.8655
PRDM1	cg08742502	0.573562	0.141927	-0.752551	9.29032e-09	4.44862e-06	TSS200	NA	NA	639	1.95888	2.25128	7.08567	9.87625e-11	3.1604e-09	13.8655
PRDM1	cg14359052	0.480745	0.121673	-0.746908	6.34717e-10	4.91565e-07	TSS200	NA	NA	639	1.95888	2.25128	7.08567	9.87625e-11	3.1604e-09	13.8655
GPT	cg09265054	0.919825	0.410155	-0.554095	0.000264057	0.00436375	TSS1500	chr8:145725460-145726707	S_Shore	2875	3.62107	-0.162346	10.129	7.58173e-18	1.14867e-15	30.0635
GPT	cg16587265	0.698719	0.311973	-0.553508	2.72357e-05	0.0012257	TSS1500	chr8:145725460-145726707	S_Shore	2875	3.62107	-0.162346	10.129	7.58173e-18	1.14867e-15	30.0635
CHI3L1	cg19081101	0.846322	0.414927	-0.509729	8.31669e-05	0.00232591	TSS1500	NA	NA	1116	4.31296	2.90413	8.6373	2.73381e-14	1.90256e-12	21.7892
ODF3L1	cg01363662	0.224794	0.0826545	-0.63231	0.000311371	0.00476837	TSS200	NA	NA	161753	1.68052	-1.02303	2.95177	0.00379394	0.0136369	-2.42857
ODF3L1	cg23637791	0.201633	0.0990455	-0.508783	0.000203553	0.0037946	TSS200	NA	NA	161753	1.68052	-1.02303	2.95177	0.00379394	0.0136369	-2.42857
TMEM132A	cg15840079	0.186368	0.0639364	-0.656935	4.56835e-07	8.42545e-05	TSS1500	chr11:60691785-60692532	N_Shore	54972	3.58473	3.83155	10.1959	5.23443e-18	8.53461e-16	30.2457
SH2D3A	cg14794041	0.507325	0.181836	-0.641578	0.000138791	0.00308379	TSS1500	chr19:6767945-6768160	Island	10045	1.44785	3.13693	5.6305	1.18153e-07	1.83222e-06	6.87547
SH2D3A	cg01036779	0.269331	0.110009	-0.591547	1.24257e-05	0.000776541	TSS1500	chr19:6767945-6768160	S_Shore	10045	1.44785	3.13693	5.6305	1.18153e-07	1.83222e-06	6.87547
LY6E	cg04678793	0.0965434	0.0318273	-0.670332	2.49582e-10	2.28436e-07	TSS1500	chr8:144099456-144099731	Island	4061	1.09474	7.94241	3.27147	0.00139333	0.0059323	-2.27709
LY6E	cg12110437	0.482031	0.240027	-0.50205	0.0005417	0.00649466	TSS1500	chr8:144099456-144099731	N_Shore	4061	1.09474	7.94241	3.27147	0.00139333	0.0059323	-2.27709
LY6E	cg12143168	0.046977	0.0207818	-0.557617	1.34119e-10	1.36431e-07	TSS1500	chr8:144099456-144099731	Island	4061	1.09474	7.94241	3.27147	0.00139333	0.0059323	-2.27709
SHROOM3	cg24086068	0.61651	0.271564	-0.559514	5.99426e-06	0.000490551	TSS1500	NA	NA	57619	1.31928	3.62351	2.90737	0.00433494	0.0151586	-3.21354
SHROOM3	cg20311846	0.325586	0.146473	-0.550126	7.9773e-05	0.00227144	TSS200	NA	NA	57619	1.31928	3.62351	2.90737	0.00433494	0.0151586	-3.21354
FBXW7	cg21987515	0.479924	0.239109	-0.501777	0.000361034	0.00516734	TSS200	NA	NA	55294	1.20963	5.30075	7.98206	9.20884e-13	4.69213e-11	18.2578
LCE1E	cg25610428	0.564689	0.267	-0.527174	7.59398e-07	0.000122205	TSS1500	NA	NA	353135	3.54682	-4.69439	7.47034	1.35881e-11	5.18436e-10	15.9938
MROH6	cg03967627	0.431295	0.180145	-0.582315	0.00114349	0.00997612	TSS200	chr8:144653774-144653976	S_Shore	642475	2.43952	2.05511	9.15476	1.63064e-15	1.44646e-13	24.7032
DIEXF	cg09163369	0.166754	0.0689636	-0.586435	5.11829e-05	0.00176616	TSS1500	chr1:210001129-210001428	N_Shore	27042	1.19656	4.36952	8.57568	3.81626e-14	2.57222e-12	21.4545
ARHGEF2	cg00246451	0.489429	0.124064	-0.746514	4.17147e-05	0.00156831	TSS1500	chr1:155947678-155948490	S_Shore	9181	1.05157	6.88784	5.68	9.40669e-08	1.49668e-06	6.90974
FCRLA	cg24074594	0.880957	0.421609	-0.521419	2.65278e-05	0.00120768	TSS200	NA	NA	84824	2.04385	-0.412306	2.75067	0.00685882	0.0221302	-3.05517
FCRLA	cg05033369	0.538226	0.0910727	-0.830791	3.9596e-10	3.38725e-07	TSS1500	NA	NA	84824	2.04385	-0.412306	2.75067	0.00685882	0.0221302	-3.05517
SERPING1	cg04772947	0.735993	0.347682	-0.527602	2.02101e-06	0.000240325	TSS1500	NA	NA	710	1.12004	6.2478	2.41235	0.0173475	0.046925	-4.61026
SRPX2	cg02779592	0.61823	0.204191	-0.669717	5.19117e-06	0.000446316	TSS200	NA	NA	27286	5.21402	-2.07161	12.0043	2.31439e-22	8.25466e-20	40.2402
TMEM40	cg03534410	0.594495	0.296509	-0.501242	7.67822e-08	2.26682e-05	TSS1500	NA	NA	55287	4.22071	-0.330323	6.87156	2.9283e-10	8.42562e-09	12.9098
LMTK2	cg01963002	0.28273	0.124482	-0.559715	1.25241e-05	0.000780701	TSS1500	chr7:97736035-97736854	N_Shore	22853	1.48563	1.92952	3.33115	0.00114648	0.00503664	-1.68706
LCE1C	cg24304714	0.336815	0.142236	-0.577702	7.36541e-05	0.00217121	TSS1500	NA	NA	353133	3.2271	-4.50176	5.44407	2.7616e-07	3.87847e-06	6.56275
GFI1B	cg05001389	0.38095	0.186182	-0.51127	9.70207e-05	0.00253092	TSS1500	NA	NA	8328	6.5356	-2.55965	12.892	1.75411e-24	9.58073e-22	45.0783
GFI1B	cg14457284	0.459275	0.151882	-0.669301	1.82744e-05	0.000970712	TSS1500	NA	NA	8328	6.5356	-2.55965	12.892	1.75411e-24	9.58073e-22	45.0783
HTR3E	cg18236734	0.401442	0.1995	-0.503041	0.000663084	0.00729673	TSS200	NA	NA	285242	3.48171	-5.08971	6.47898	2.07259e-09	5.06896e-08	11.1998
HAPLN3	cg01647632	0.0589018	0.0184	-0.687615	1.00707e-11	1.43792e-08	TSS200	chr15:89438176-89438850	S_Shore	145864	2.06374	3.38518	7.91932	1.28462e-12	6.33795e-11	18.0085
NME2	cg25022915	0.376868	0.171473	-0.545006	0.000947757	0.00895858	TSS1500	chr17:49243620-49244647	N_Shore	4831	1.02391	8.3736	4.0582	8.79084e-05	0.000574643	0.339938
NRXN2	cg26805405	0.0659513	0.0248818	-0.622725	1.47387e-17	1.0153e-13	TSS1500	chr11:64490493-64491146	S_Shore	9379	1.60502	1.33357	4.03362	9.6418e-05	0.000620555	0.659013
ACTN2	cg06177278	0.650809	0.309436	-0.524536	6.52727e-06	0.000517454	TSS1500	chr1:236849472-236850323	N_Shore	88	1.70778	-3.10911	4.41288	2.22468e-05	0.000173873	2.4314
TMEM132B	cg10520543	0.641079	0.276045	-0.569405	7.56205e-05	0.00220353	TSS1500	NA	NA	114795	1.28701	-3.79715	3.09265	0.00246213	0.00952366	-1.84935
REM1	cg03529184	0.455204	0.189491	-0.583723	7.03886e-05	0.0021169	TSS1500	chr20:30062969-30063281	N_Shore	28954	3.21447	-1.32564	5.57405	1.53036e-07	2.29019e-06	7.00235
GPR87	cg09432154	0.694774	0.213327	-0.692955	8.33717e-11	8.96881e-08	TSS200	NA	NA	53836	4.29535	-1.11753	4.99329	2.012e-06	2.21371e-05	4.41588
THBS1	cg25503381	0.567608	0.182636	-0.678235	2.04548e-08	8.27151e-06	TSS1500	chr15:39872527-39873567	N_Shore	7057	1.77823	4.01529	3.89137	0.000163367	0.000976552	-0.233177
THBS1	cg12484072	0.0678327	0.0307455	-0.546746	8.6065e-07	0.000133308	TSS1500	chr15:39872527-39873567	N_Shore	7057	1.77823	4.01529	3.89137	0.000163367	0.000976552	-0.233177
THBS1	cg25499543	0.64688	0.280364	-0.566591	3.09867e-05	0.00131806	TSS1500	chr15:39872527-39873567	N_Shore	7057	1.77823	4.01529	3.89137	0.000163367	0.000976552	-0.233177
IL17REL	cg27068297	0.442602	0.217318	-0.508998	0.000796438	0.00810207	TSS1500	chr22:50453056-50454137	N_Shore	400935	3.34757	-0.242777	5.88226	3.66594e-08	6.524e-07	8.25784
HDAC9	cg11765288	0.172845	0.0666636	-0.614316	0.000371016	0.005249	TSS200	NA	NA	9734	2.1924	2.45935	6.46854	2.1819e-09	5.29095e-08	10.7833
MUC1	cg22500132	0.220649	0.0902091	-0.591164	0.000704814	0.00756016	TSS200	chr1:155163434-155163818	N_Shore	4582	2.8178	1.84092	6.69365	7.15125e-10	1.92197e-08	11.9008
PPM1E	cg08592707	0.0407487	0.0171818	-0.578347	5.67951e-06	0.000474586	TSS200	chr17:56832961-56833986	Island	22843	2.251	-0.905737	7.93846	1.16065e-12	5.77625e-11	18.4168
FOXI1	cg19233472	0.621059	0.265455	-0.572578	4.74237e-05	0.00169236	TSS200	chr5:169533080-169533534	N_Shore	2299	5.25868	-2.15731	7.84048	1.94971e-12	9.16291e-11	17.8773
FOXI1	cg03817107	0.497543	0.209236	-0.579461	3.64803e-05	0.00145186	TSS200	chr5:169533080-169533534	N_Shore	2299	5.25868	-2.15731	7.84048	1.94971e-12	9.16291e-11	17.8773
KLHL30	cg02931058	0.67104	0.322318	-0.519674	5.32212e-05	0.00180509	TSS200	chr2:239048071-239048454	N_Shore	377007	2.18084	-2.94814	4.48947	1.63748e-05	0.000133812	2.69688
TMEM241	cg25436157	0.538939	0.2143	-0.602367	1.08313e-06	0.000156072	TSS1500	chr18:21017671-21018011	S_Shore	85019	1.17909	1.93533	7.73036	3.48482e-12	1.54269e-10	17.2634
FGFBP1	cg13726191	0.372519	0.143509	-0.61476	0.000229558	0.00405491	TSS200	NA	NA	9982	4.18248	-5.2068	9.3289	6.27444e-16	6.35612e-14	25.5179
DQX1	cg00588297	0.669632	0.3017	-0.549454	3.84164e-08	1.34321e-05	TSS1500	chr2:74756223-74757930	N_Shelf	165545	2.76085	-0.826362	7.69289	4.24358e-12	1.84339e-10	17.1533
CD68	cg18900669	0.567063	0.209527	-0.630504	2.35768e-06	0.000264803	TSS1500	chr17:7486285-7487431	N_Shelf	968	1.10904	6.12877	4.26968	3.90962e-05	0.00028123	1.06594
CD68	cg15095917	0.588404	0.240509	-0.591252	2.2367e-05	0.00109181	TSS200	chr17:7486285-7487431	N_Shelf	968	1.10904	6.12877	4.26968	3.90962e-05	0.00028123	1.06594
UPP1	cg11494773	0.129002	0.0553727	-0.57076	0.00024811	0.00422541	TSS1500	chr7:48128046-48128499	Island	7378	1.74429	3.10585	6.52677	1.63759e-09	4.06313e-08	11.0192
UPP1	cg11494773	0.129002	0.0553727	-0.57076	0.00024811	0.00422541	TSS200	chr7:48128046-48128499	Island	7378	1.74429	3.10585	6.52677	1.63759e-09	4.06313e-08	11.0192
PYDC1	cg16422492	0.323621	0.157327	-0.513854	0.000141705	0.0031166	TSS200	chr16:31225956-31228264	S_Shore	260434	4.7742	-4.96249	7.67645	4.62626e-12	1.98004e-10	17.0499
CXCL10	cg14622819	0.60407	0.202573	-0.664654	4.28956e-08	1.46462e-05	TSS200	NA	NA	3627	3.1081	3.15016	8.24026	2.32236e-13	1.29507e-11	19.6753
PTPRH	cg11613450	0.691459	0.323082	-0.532754	3.72883e-05	0.00146972	TSS1500	NA	NA	5794	2.74534	-3.44535	5.29653	5.34705e-07	6.90879e-06	5.92379
MSLNL	cg12950066	0.308869	0.148373	-0.519626	5.67148e-05	0.00187436	TSS200	chr16:832827-833042	S_Shore	401827	6.09722	-5.31729	13.6465	2.88992e-26	2.35597e-23	48.4292
PMAIP1	cg05157251	0.468788	0.145373	-0.689896	0.000168434	0.0034186	TSS1500	chr18:57566866-57567723	N_Shore	5366	2.29445	3.37995	8.47408	6.60672e-14	4.17369e-12	20.9334
CARMIL3	cg03509329	0.463203	0.157573	-0.659819	1.42356e-05	0.000838783	TSS1500	chr14:24520989-24521844	N_Shore	90668	2.78967	1.16563	9.0174	3.45646e-15	2.92944e-13	24.0051
MGAT3	cg20806180	0.650658	0.227518	-0.650326	5.47293e-06	0.000463738	TSS1500	chr22:39852205-39852939	Island	4248	3.33808	3.13938	8.6805	2.16314e-14	1.53664e-12	22.0182
LRRK1	cg06679538	0.0803283	0.0382545	-0.523773	3.72818e-05	0.00146961	TSS1500	chr15:101458286-101460223	Island	79705	1.31406	3.9841	3.57432	0.000504943	0.00254254	-1.25845
PRR15L	cg03496533	0.521822	0.2582	-0.505195	6.31234e-05	0.00198618	TSS200	NA	NA	79170	4.44829	-1.19035	8.30755	1.6188e-13	9.26885e-12	20.3105
PRR15L	cg18988110	0.563622	0.236218	-0.580893	1.7799e-05	0.000955675	TSS1500	NA	NA	79170	4.44829	-1.19035	8.30755	1.6188e-13	9.26885e-12	20.3105
PDZK1IP1	cg06619077	0.511132	0.221727	-0.566203	0.000682784	0.00742467	TSS1500	NA	NA	10158	4.16527	-2.59211	6.13039	1.12817e-08	2.27495e-07	9.53907
PDGFD	cg08596000	0.119959	0.0576818	-0.519155	0.000132441	0.00300199	TSS200	chr11:104034536-104035058	S_Shore	80310	2.15437	2.62723	7.8165	2.21303e-12	1.02675e-10	17.5447
LRRC56	cg11647421	0.0475398	0.0227455	-0.521549	5.26369e-05	0.00179488	TSS1500	chr11:534691-537718	Island	115399	1.80696	2.7931	4.74664	5.71249e-06	5.41516e-05	3.12223
SCGB1D2	cg08298827	0.360667	0.147382	-0.591363	0.000343629	0.00502971	TSS200	NA	NA	10647	2.61452	-5.08707	4.94972	2.42488e-06	2.60766e-05	4.53759
SCGB1D2	cg10848367	0.563301	0.271018	-0.518875	0.000392671	0.00542804	TSS1500	NA	NA	10647	2.61452	-5.08707	4.94972	2.42488e-06	2.60766e-05	4.53759
A2ML1	cg15769388	0.775295	0.329627	-0.574836	2.37071e-06	0.000265658	TSS1500	NA	NA	144568	4.45712	-4.22564	6.25918	6.06321e-09	1.31562e-07	10.1783
SCNN1A	cg11209447	0.75153	0.375418	-0.500462	0.000113345	0.00275797	TSS200	NA	NA	6337	3.60372	1.98549	9.35213	5.52275e-16	5.80058e-14	25.7146
B3GNT5	cg15510249	0.107488	0.0483273	-0.550396	0.000537065	0.00646455	TSS200	chr3:182971429-182972635	N_Shore	84002	1.71581	2.49096	5.03778	1.66122e-06	1.87848e-05	4.38647
HLA-L	cg14296767	0.594477	0.287255	-0.516795	0.000232956	0.00408881	TSS1500	chr6:30227320-30228255	N_Shore	3139	1.63975	0.342384	6.3029	4.90407e-09	1.09937e-07	10.296
NR4A1	cg06811166	0.0547389	0.0270909	-0.505089	4.26122e-07	8.04414e-05	TSS1500	chr12:52444553-52445421	Island	3164	1.01522	5.26947	2.78134	0.00627876	0.0206082	-3.67836
RGS16	cg25591868	0.150781	0.0710636	-0.528698	0.000148837	0.00320087	TSS1500	chr1:182573375-182573760	S_Shore	6004	3.20766	1.73912	11.6766	1.41695e-21	4.11156e-19	38.4883
ZNF804A	cg11811513	0.113278	0.0529091	-0.532927	0.000471764	0.00601896	TSS1500	chr2:185463208-185463589	N_Shore	91752	3.32516	-3.18711	7.72573	3.57075e-12	1.5715e-10	17.3119
EPS8L2	cg00115288	0.265304	0.123682	-0.53381	5.99927e-06	0.000490246	TSS1500	chr11:705794-706534	Island	64787	1.06442	5.12626	2.88895	0.00457946	0.0158802	-3.38438
IL1RN	cg02543462	0.842332	0.4107	-0.512425	1.47373e-05	0.000856138	TSS200	NA	NA	3557	3.12968	-0.163022	7.47869	1.30101e-11	5.00522e-10	16.0163
ERBB2	cg14187895	0.567219	0.268373	-0.526863	0.000147843	0.00318786	TSS1500	chr17:37844112-37844481	N_Shore	2064	1.07243	5.28822	2.60082	0.0104562	0.0312736	-4.14061
PLA2G4C	cg27270541	0.239335	0.0597455	-0.750369	3.2945e-09	1.88571e-06	TSS200	NA	NA	8605	1.4594	3.23974	5.07891	1.39039e-06	1.59755e-05	4.45907
DDHD1	cg18555117	0.166458	0.0702727	-0.577834	0.000365873	0.00520794	TSS1500	chr14:53618865-53620039	S_Shore	80821	1.19181	4.43545	6.05887	1.58844e-08	3.05552e-07	8.70411
TM4SF1	cg16810293	0.311272	0.147991	-0.52456	0.000455926	0.00591003	TSS200	NA	NA	4071	1.24364	4.2633	4.88049	3.25538e-06	3.3513e-05	3.53719
GPRIN1	cg09861346	0.119419	0.0488	-0.591353	0.000116027	0.00279226	TSS1500	chr5:176036458-176037557	Island	114787	2.71932	0.572345	9.31198	6.88526e-16	6.89331e-14	25.6359
FSTL3	cg24341615	0.121363	0.0531545	-0.56202	0.00032653	0.00489119	TSS1500	chr19:675671-675881	Island	10272	1.29709	3.54628	4.75946	5.4152e-06	5.17666e-05	3.10917
MAT1A	cg18292394	0.4191	0.187418	-0.552808	0.000248851	0.00423198	TSS200	NA	NA	4143	2.69029	-0.086455	7.36065	2.40133e-11	8.7099e-10	15.4409
LDB3	cg19286437	0.668739	0.278727	-0.583205	1.99954e-05	0.00102564	TSS1500	NA	NA	11155	2.19744	-0.646265	5.8294	4.69731e-08	8.15597e-07	8.15289
LDB3	cg19286437	0.668739	0.278727	-0.583205	1.99954e-05	0.00102564	TSS200	NA	NA	11155	2.19744	-0.646265	5.8294	4.69731e-08	8.15597e-07	8.15289
UGT1A6	cg23338993	0.736965	0.335755	-0.544409	2.82567e-05	0.00125184	TSS1500	NA	NA	54578	2.69804	-1.31137	3.49269	0.000667945	0.00321395	-0.891715
SH2B3	cg22719037	0.185997	0.0526	-0.7172	3.05481e-16	1.39475e-12	TSS1500	chr12:111842938-111844392	N_Shore	10019	1.09172	4.87265	5.75425	6.66892e-08	1.10954e-06	7.27371
TICAM1	cg15457276	0.0898265	0.0400636	-0.553989	0.000800686	0.00812865	TSS1500	chr19:4831433-4831892	S_Shore	148022	1.32801	3.52755	7.94224	1.13763e-12	5.67819e-11	18.174
