# Supplementary material for: Discovery and validation of DNA methylation markers for overall survival prognosis in patients with thymic epithelial tumors
Source: Clin Epigenetics. 2019 Mar 4;11:38. doi: 10.1186/s13148-019-0619-z (PMC6398263; doi:10.1186/s13148-019-0619-z)
Supplement: Supplementary file 5 — Table S5. Summary of results from univariate and multivariable Cox regression for overall survival of probes which potentially affect transcription mRNA. The “Pcg” in this table respectively stands for probabilities for methylation of each probe adjusted for WHO histological type, Masaoka stage based on likelihood ratio test. The “Pt” for probabilities of significance of main effect model including WHO histological type, Masaoka stage and methylation of each probe. The “coeff” for coefficients of each probe in multivariable Cox regression. (XLSX 63 kb) [file 13148_2019_619_MOESM5_ESM.xlsx]

## Sheet: Sheet2
probe	Pcg	Pt	Puni	coeff	adjPcg	adjPuni
cg09925075	0.517122	0.546043	0.232055	-1.09596	1	1
cg22418565	0.0263994	0.0843329	0.0118738	-4.37634	0.999974	0.99128
cg23850277	0.0258968	0.0831061	0.0111371	-6.83191	0.99997	0.989161
cg14042308	0.0182323	0.063399	0.00826067	-5.02991	0.999583	0.970802
cg14391855	0.00753322	0.0313431	0.00614963	-10.8695	0.972032	0.940338
cg08995609	0.00336977	0.0161431	0.00153016	-30.343	0.815061	0.542042
cg23220439	0.0159714	0.0571612	0.00793698	-5.85909	0.99912	0.967758
cg14562054	0.0178079	0.0622451	0.00902953	-6.34781	0.999535	0.977025
cg14263139	0.00442184	0.0202391	0.00279077	-12.9085	0.887	0.745738
cg14550985	0.442466	0.512641	0.146228	-3.01782	1	1
cg20473452	0.000869098	0.00509674	0.000964652	-7.41283	0.368687	0.395765
cg26226988	0.025593	0.0823611	0.0131545	-3.75897	0.999968	0.994051
cg25053386	0.0322109	0.098033	0.0129732	-3.60454	0.999996	0.993777
cg17382048	0.0172697	0.0607706	0.00645391	-3.19689	0.999451	0.946422
cg16235962	0.0134741	0.0499878	0.0050121	-4.39199	0.997797	0.903818
cg25087423	0.0515871	0.138722	0.0210351	-3.49408	1	0.999472
cg04625873	0.0142798	0.0523375	0.00523342	-4.61333	0.998409	0.911913
cg03405560	0.0958595	0.213847	0.039404	-4.39949	1	0.999989
cg26421310	0.491043	0.535159	0.381221	-7.85133	1	1
cg02970551	0.0102402	0.0401634	0.00379004	-14.8125	0.99157	0.835934
cg22441310	0.299569	0.425874	0.449786	3.00547	1	1
cg14183693	0.838696	0.62567	0.462561	-2.41382	1	1
cg10141019	0.659294	0.592595	0.368955	-4.54479	1	1
cg08244238	0.0360015	0.106541	0.0137557	-8.22764	0.999999	0.995169
cg26325806	0.0534522	0.142319	0.0206665	-16.472	1	0.999445
cg27310771	0.117626	0.244885	0.0497803	-22.1677	1	0.999998
cg21364723	0.337713	0.452499	0.117755	-4.04704	1	1
cg14872260	0.393831	0.486862	0.258484	-1.77828	1	1
cg24935121	0.00220187	0.0112873	0.000946732	-11.6499	0.678646	0.390658
cg21139496	0.766323	0.61541	0.349268	-0.499014	1	1
cg09316306	0.102325	0.223394	0.452743	3.37743	1	1
cg23962483	0.482639	0.531477	0.257048	-3.56046	1	1
cg15545878	0.110523	0.235093	0.0471872	-3.22751	1	0.999997
cg24870568	0.345432	0.457548	0.157813	-6.77292	1	1
cg03716999	0.851704	0.627098	0.428215	-1.53792	1	1
cg18568145	0.00634013	0.0272314	0.00271655	-7.5656	0.953967	0.73701
cg25756680	0.794272	0.619844	0.427583	-2.24547	1	1
cg07537443	0.651437	0.590534	0.220221	-1.18872	1	1
cg07080372	0.00236714	0.0119991	0.000905171	-18.0586	0.702818	0.378382
cg10665488	0.0151623	0.0548719	0.00663302	-12.828	0.99885	0.949953
cg17585031	0.00611878	0.0264505	0.00294099	-6.72703	0.949041	0.761033
cg04299274	0.000536504	0.003353	0.000383636	-8.42517	0.248763	0.185897
cg05784862	0.0015077	0.00818107	0.00073168	-5.58451	0.543006	0.32005
cg05246522	0.014292	0.052373	0.00570665	-3.41242	0.998395	0.927694
cg10334489	0.00266228	0.0132482	0.00150336	-7.43323	0.741168	0.537126
cg08656816	0.0180493	0.0629023	0.00739326	-3.22741	0.999557	0.960948
cg05859264	0.0194368	0.0666343	0.00774798	-4.22214	0.999716	0.965539
cg22948288	0.0506885	0.136971	0.0210993	-3.34497	1	0.999473
cg10928294	0.0155516	0.0559772	0.00631972	-4.4124	0.999004	0.94341
cg20309891	0.00038467	0.00250661	0.0012469	-8.18173	0.186974	0.474054
cg04951104	0.00322608	0.0155654	0.0056336	-5.80666	0.802519	0.925636
cg27210863	0.64494	0.588787	0.639447	1.69123	1	1
cg04421348	0.902738	0.631516	0.537545	0.288333	1	1
cg00797152	0.515242	0.545285	0.190583	-1.30565	1	1
cg13997435	0.0260433	0.0834646	0.0108447	-4.02842	0.999971	0.988179
cg21196487	0.359958	0.466762	0.137337	-2.57641	1	1
cg22700686	0.823908	0.623895	0.400559	0.722845	1	1
cg19222784	0.0846233	0.196513	0.0325554	-2.68401	1	0.999959
cg07014349	0.084052	0.195604	0.0355008	-2.93603	1	0.99998
cg25589890	0.014677	0.0534831	0.06624	7.58793	0.998632	1
cg01222133	0.0361437	0.106854	0.0162496	-10.7384	0.999999	0.997781
cg20029201	0.0172763	0.0607889	0.0072736	-4.1623	0.999443	0.959432
cg15350899	0.0153426	0.0553846	0.00664815	-4.27782	0.998923	0.949963
cg20337103	0.0295267	0.0918113	0.0123295	-4.20237	0.999991	0.992274
cg21005416	0.140752	0.274806	0.460706	4.11522	1	1
cg10091265	0.0653556	0.164235	0.0255563	-4.04132	1	0.999805
cg07873848	0.0440729	0.123714	0.0170231	-9.13949	1	0.998258
cg11300809	0.0650553	0.163702	0.0239786	-5.11302	1	0.99972
cg01678292	0.00536912	0.0237584	0.00244068	-4.53074	0.927329	0.702415
cg25043378	0.0124813	0.047042	0.00537599	-5.01382	0.996661	0.917124
cg14668747	0.0199571	0.0680143	0.0466173	5.93453	0.999758	0.999997
cg27183188	0.395728	0.487934	0.505794	2.14044	1	1
cg15692239	0.581429	0.569625	0.509862	-4.1919	1	1
cg14501061	0.0882017	0.202141	0.194477	4.72731	1	1
cg05329888	0.10469	0.226814	0.0393732	-7.47758	1	0.999989
cg16367976	0.130555	0.261963	0.0677718	-21.5929	1	1
cg22927510	0.0591371	0.153001	0.024267	-19.5987	1	0.999727
cg17285325	0.170909	0.309973	0.0694958	-10.766	1	1
cg24807294	0.0312062	0.0957243	0.0122368	-3.3625	0.999995	0.992083
cg21578195	0.00980571	0.038789	0.00392839	-7.01153	0.989767	0.845216
cg04626878	0.419175	0.500724	0.904794	2.26886	1	1
cg12983285	0.528351	0.550486	0.662151	1.77579	1	1
cg14601357	0.739165	0.610515	0.326134	-1.48966	1	1
cg01580888	0.0254663	0.0820496	0.00986132	-14.3537	0.999968	0.98331
cg11249486	0.151122	0.28735	0.0581113	-2.82723	1	1
cg12235877	0.0380834	0.111086	0.0141024	-12.7089	0.999999	0.99572
cg00517261	0.0905745	0.205816	0.0313715	-4.7724	1	0.999945
cg18170229	0.304972	0.429824	0.121756	-2.93739	1	1
cg11145776	0.0984771	0.217748	0.0386927	-2.76124	1	0.999988
cg03747456	0.00953063	0.0379112	0.00790171	-5.82507	0.988467	0.967519
cg00280812	0.0694497	0.171397	0.043999	-5.86118	1	0.999995
cg04472592	0.452756	0.517667	0.130913	-3.05148	1	1
cg20225745	0.141196	0.275353	0.0578205	-4.31241	1	1
cg24174145	0.0620616	0.15834	0.0346581	-4.34296	1	0.999976
cg09540102	0.0192796	0.0662153	0.0112382	-6.07339	0.999713	0.989362
cg19030554	0.000469626	0.00298509	0.000584685	-11.7623	0.222218	0.267391
cg07170253	0.0638373	0.161533	0.0238541	-4.99653	1	0.999714
cg05891548	0.080128	0.18929	0.0349609	-3.15432	1	0.999977
cg21529807	0.0304741	0.0940269	0.0120698	-4.3363	0.999993	0.991742
cg21196201	0.349008	0.459851	0.107706	-3.26199	1	1
cg13084525	0.0196273	0.0671407	0.00855636	-3.52613	0.999727	0.973386
cg12229841	0.0122421	0.0463236	0.00517235	-4.91302	0.996364	0.909843
cg15797834	0.0304921	0.0940688	0.0131446	-3.32536	0.999993	0.994107
cg03812679	0.0036524	0.0172656	0.00171543	-31.0499	0.838334	0.579805
cg23207054	0.841934	0.626037	0.375149	0.545171	1	1
cg07837085	0.735988	0.609904	0.362876	-0.694472	1	1
cg04244970	0.134612	0.267136	0.0548445	-3.247	1	0.999999
cg26522743	0.067922	0.168745	0.0240782	-3.70142	1	0.999722
cg14513281	0.224955	0.36441	0.100438	-21.1283	1	1
cg26122963	0.0192797	0.0662157	0.00724992	-4.96627	0.999708	0.959597
cg09231418	0.0158674	0.0568685	0.0115762	-5.23638	0.999093	0.99062
cg12255995	0.926113	0.632918	0.683718	0.222955	1	1
cg23885932	0.283581	0.413824	0.194114	-30.2723	1	1
cg16238993	0.407877	0.494664	0.328428	-5.86858	1	1
cg23241201	0.0219577	0.0732281	0.00900523	-7.83365	0.999881	0.976998
cg01027411	0.0808584	0.190476	0.0306986	-5.89247	1	0.999939
cg08983961	0.0652609	0.164067	0.0287745	-11.5093	1	0.99991
cg13655341	0.00414061	0.0191654	0.00163651	-8.9239	0.870692	0.563407
cg23448635	0.015105	0.0547084	0.00597137	-12.7092	0.998856	0.935629
cg22700854	0.101143	0.221671	0.037448	-7.53756	1	0.999986
cg15070513	0.025565	0.0822924	0.0100494	-4.32937	0.999968	0.984254
cg25536676	0.536805	0.553738	0.198657	-2.07482	1	1
cg26635214	0.157506	0.29483	0.06134	-8.04408	1	1
cg09573890	0.028321	0.0889587	0.0117643	-16.6991	0.999986	0.991101
cg13951797	0.000413601	0.00267108	0.000246936	-10.8285	0.198873	0.124635
cg02186748	0.0360878	0.106731	0.0174578	-5.31466	0.999999	0.998495
cg15058894	0.0123295	0.0465865	0.00438601	-16.1507	0.996464	0.873303
cg00207428	0.0368084	0.108313	0.0187043	-5.28906	0.999999	0.998984
cg23656110	0.00720882	0.0302405	0.0027981	-13.7422	0.968288	0.745941
cg16348820	0.0253603	0.0817886	0.0107529	-3.02726	0.999968	0.987856
cg19906926	0.793928	0.619793	0.627595	-0.930361	1	1
cg02983090	0.00143099	0.00782413	0.000606407	-25.5503	0.526456	0.274934
cg16454902	0.00392205	0.0183208	0.00144159	-8.02688	0.857607	0.523606
cg08282819	0.00133046	0.00735146	0.000537452	-25.1847	0.501572	0.249142
cg02513379	0.00665915	0.0283465	0.00242502	-7.69709	0.959795	0.700817
cg15114651	0.000855624	0.00502838	0.0022421	-13.3665	0.364711	0.674472
cg07626482	0.00263499	0.0131338	0.00186397	-11.9698	0.738243	0.607305
cg01888869	0.00735513	0.0307392	0.00301229	-6.84079	0.970222	0.767096
cg11884546	0.0254406	0.0819864	0.0109306	-12.8906	0.999968	0.988336
cg04742550	0.00797481	0.0328267	0.00319619	-4.02932	0.976975	0.784895
cg11201654	0.0193451	0.06639	0.00752535	-6.68187	0.99971	0.962875
cg04186657	0.00676837	0.0287255	0.00268461	-14.5444	0.961345	0.73356
cg11768167	0.00409262	0.0189807	0.00173061	-12.3161	0.868125	0.582296
cg12601843	0.00369423	0.0174303	0.0247833	10.3121	0.841092	0.999765
cg22871485	0.404532	0.492833	0.8629	2.30302	1	1
cg08831999	0.155056	0.29198	0.0684489	-10.74	1	1
cg00372774	0.79945	0.6206	0.516089	0.590201	1	1
cg24165760	0.00130166	0.00721495	0.000596598	-65.039	0.494655	0.271588
cg05020510	0.323652	0.443017	0.136956	-2.89304	1	1
cg06716283	0.0804529	0.189818	0.0331912	-12.8375	1	0.999965
cg10720545	0.0854958	0.197894	0.706414	5.55648	1	1
cg09190280	0.361312	0.467602	0.175228	-10.3405	1	1
cg09106999	0.0112617	0.0433406	0.00800638	-5.86603	0.994537	0.968209
cg23463310	0.00457412	0.0208147	0.00186185	-59.1993	0.894227	0.607618
cg14160419	0.431255	0.507	0.381794	2.0579	1	1
cg01704534	0.889262	0.630532	0.208168	-0.435088	1	1
cg04284535	0.00752238	0.0313064	0.00464792	-17.6545	0.972099	0.886992
cg19581424	0.00144534	0.00789117	0.000833743	-35.2646	0.529316	0.355146
cg18966401	0.00642328	0.0275232	0.00302152	-5.62505	0.955508	0.767434
cg05653018	0.024178	0.0788552	0.0102675	-3.66335	0.99995	0.985469
cg26808687	0.00546238	0.0240975	0.00260197	-4.64722	0.930191	0.723915
cg16986578	0.00742228	0.0309673	0.00335263	-4.74026	0.97095	0.799834
cg07154254	0.000163734	0.0011794	0.000150126	-14.0388	0.0846269	0.0778747
cg25742464	0.0082629	0.0337845	0.0042749	-10.7133	0.979583	0.867052
cg03254916	0.00762914	0.031667	0.0040846	-16.7686	0.973077	0.855716
cg05097643	0.0190867	0.0657	0.00737116	-8.96896	0.999695	0.960857
cg27658026	0.212722	0.352924	0.0741998	-2.31609	1	1
cg12184624	0.295445	0.42282	0.101239	-1.9455	1	1
cg01838497	0.102475	0.223612	0.044707	-5.1636	1	0.999996
cg03184588	0.0179575	0.0626526	0.00758918	-3.46359	0.999548	0.963625
cg22093121	0.0754994	0.181667	0.037363	-2.99443	1	0.999986
cg19241744	0.0169307	0.0598354	0.008361	-12.3657	0.999385	0.971798
cg18551877	0.0108976	0.0422167	0.0493987	3.95785	0.993738	0.999998
cg06071746	0.108975	0.232917	0.0424472	-3.79709	1	0.999993
cg14153654	0.00256733	0.0128493	0.00120222	-8.81525	0.729762	0.462441
cg18025409	0.00799788	0.0329038	0.00338435	-7.37259	0.977043	0.802193
cg21462428	0.324697	0.443735	0.432095	3.01048	1	1
cg06762457	0.0474063	0.130478	0.0217848	-5.43696	1	0.999551
cg10827893	0.477382	0.52913	0.577598	1.88775	1	1
cg23260547	0.262867	0.397351	0.351038	2.84771	1	1
cg18818531	0.0195939	0.0670522	0.00698987	-6.3872	0.999729	0.955905
cg13234062	0.00300286	0.014658	0.00111844	-11.2202	0.779689	0.439919
cg07666840	0.0151377	0.0548018	0.00624651	-6.30977	0.998855	0.941855
cg01658502	0.0269215	0.0855998	0.0112078	-12.0632	0.999977	0.989351
cg24874254	0.107966	0.231491	0.0377532	-2.9901	1	0.999986
cg17521665	0.011461	0.0439522	0.00515452	-4.86398	0.994905	0.909559
cg08742502	0.129868	0.261079	0.0445511	-2.79944	1	0.999996
cg14359052	0.0412092	0.117756	0.0157602	-4.04303	1	0.997494
cg09265054	0.0166701	0.059113	0.00851435	-4.18367	0.999344	0.973137
cg16587265	0.000173972	0.00124464	7.88611e-05	-6.88065	0.0895161	0.0417682
cg19081101	0.0971019	0.215704	0.0364986	-2.69483	1	0.999984
cg01363662	0.323218	0.442718	0.123355	-3.93436	1	1
cg23637791	0.103904	0.225682	0.0393882	-9.13268	1	0.999989
cg15840079	0.0257956	0.0828582	0.0106722	-9.65568	0.99997	0.987579
cg14794041	0.000511778	0.00321779	0.000726441	-9.3171	0.239181	0.318664
cg01036779	0.069744	0.171905	0.0249934	-9.36462	1	0.99977
cg04678793	0.0178962	0.0624857	0.00717947	-27.7901	0.999544	0.958612
cg12110437	0.0335143	0.100994	0.0145317	-4.73081	0.999997	0.996272
cg12143168	0.829337	0.624565	0.932295	1.93187	1	0.999979
cg24086068	0.0634912	0.160913	0.0296292	-2.7362	1	0.999925
cg20311846	0.269932	0.403083	0.567981	2.63068	1	1
cg21987515	0.0628513	0.159764	0.0281348	-3.14089	1	0.999898
cg25610428	0.0294419	0.0916117	0.0125218	-3.88177	0.999991	0.992751
cg03967627	0.0647028	0.163076	0.0280513	-3.19001	1	0.999898
cg09163369	0.650328	0.590238	0.361352	-1.9833	1	1
cg00246451	0.151393	0.28767	0.0587234	-5.4103	1	1
cg24074594	0.531782	0.551816	0.441256	2.05065	1	1
cg05033369	0.0168004	0.0594747	0.00693013	-3.4658	0.99936	0.955023
cg04772947	0.439987	0.511408	0.166909	-1.41531	1	1
cg02779592	0.000393531	0.00255716	0.000369912	-6.59531	0.190524	0.180187
cg03534410	0.060092	0.154755	0.0238257	-3.67087	1	0.999718
cg01963002	0.0669788	0.167096	0.0264952	-6.34771	1	0.999842
cg24304714	0.0175722	0.0616007	0.00773744	-6.47588	0.999493	0.965648
cg05001389	0.137062	0.270218	0.0489462	-5.41982	1	0.999998
cg14457284	0.0724613	0.176554	0.0302325	-3.69329	1	0.999935
cg18236734	0.0699669	0.172289	0.0271206	-4.7279	1	0.999868
cg01647632	0.90588	0.631727	0.506761	-1.32972	1	1
cg25022915	0.0748189	0.180529	0.0294231	-4.358	1	0.999923
cg26805405	0.000944333	0.00547546	0.00053426	-54.9497	0.392767	0.248265
cg06177278	0.449264	0.515977	0.768503	1.83225	1	1
cg10520543	0.119121	0.246908	0.81103	3.90147	1	1
cg03529184	0.0628699	0.159798	0.0256727	-3.41696	1	0.999808
cg09432154	0.0141498	0.0519608	0.0061599	-3.3971	0.998336	0.939881
cg25503381	0.00865502	0.0350758	0.00366087	-3.96968	0.982892	0.826129
cg12484072	0.0171823	0.0605299	0.00686743	-42.5699	0.99944	0.954056
cg25499543	0.0506601	0.136916	0.0212156	-2.4073	1	0.999462
cg27068297	0.137911	0.27128	0.0525714	-4.64287	1	0.999999
cg11765288	0.0579561	0.150816	0.0207658	-11.3639	1	0.999454
cg22500132	0.199172	0.339661	0.0783567	-4.90366	1	1
cg08592707	0.467497	0.524623	0.296755	-10.9255	1	1
cg19233472	0.0157081	0.0564197	0.00686511	-3.2079	0.999057	0.954324
cg03817107	0.0649857	0.163579	0.0259476	-3.416	1	0.99982
cg02931058	0.751843	0.612873	0.57256	0.599783	1	1
cg25436157	0.0426478	0.120766	0.0164024	-5.04632	1	0.997871
cg13726191	0.0158433	0.0568007	0.00662426	-5.19724	0.999098	0.950087
cg00588297	0.0767309	0.183714	0.0307977	-2.42688	1	0.999937
cg18900669	0.710291	0.604657	0.509202	0.963705	1	1
cg15095917	0.194259	0.334703	0.0659484	-4.89436	1	1
cg11494773	0.0594302	0.15354	0.0219779	-15.9349	1	0.999562
cg16422492	0.670807	0.595515	0.802139	1.3357	1	1
cg14622819	0.0344954	0.103197	0.0134225	-2.96934	0.999998	0.994572
cg11613450	0.983311	0.634728	0.444148	0.0417636	0.999995	1
cg12950066	0.0417234	0.118836	0.0169691	-6.72397	1	0.998252
cg05157251	0.991453	0.634799	0.453669	-0.0272203	0.991453	1
cg03509329	0.0828179	0.193633	0.0300919	-3.9445	1	0.999934
cg20806180	0.0850774	0.197233	0.0320419	-2.11419	1	0.999955
cg06679538	0.718407	0.606373	0.924769	2.68212	1	0.999998
cg03496533	0.0167395	0.0593057	0.00725515	-4.61601	0.999353	0.959397
cg18988110	0.0513808	0.138321	0.0206011	-3.20052	1	0.999444
cg06619077	0.00241386	0.0121987	0.00102176	-4.71459	0.708454	0.412929
cg08596000	0.691334	0.600434	0.376489	-3.08984	1	1
cg11647421	0.181759	0.321713	0.263682	6.14644	1	1
cg08298827	0.0390306	0.113127	0.0161568	-5.27771	1	0.997739
cg10848367	0.333666	0.449808	0.137794	-1.64877	1	1
cg15769388	0.0823438	0.192872	0.0287179	-2.88572	1	0.999911
cg11209447	0.00112664	0.0063742	0.00319275	-7.76235	0.447928	0.785226
cg15510249	0.00353135	0.016787	0.00146271	-25.0413	0.828859	0.528067
cg14296767	0.0901981	0.205236	0.038916	-3.21762	1	0.999988
cg06811166	0.0214366	0.0718838	0.00888345	-51.5393	0.999855	0.976217
cg25591868	0.36965	0.472705	0.167116	-5.22594	1	1
cg11811513	0.718889	0.606473	0.613021	-1.45115	1	1
cg00115288	0.181707	0.321658	0.069202	-5.00584	1	1
cg02543462	0.0011869	0.0066659	0.00286033	-9.1619	0.464566	0.75287
cg14187895	0.906657	0.631778	0.394603	-0.235716	1	1
cg27270541	0.0467513	0.129162	0.0193122	-6.99579	1	0.999157
cg18555117	0.55354	0.559943	0.966912	2.59749	1	0.966912
cg16810293	0.0435561	0.122649	0.0156282	-8.28386	1	0.997405
cg09861346	0.00126672	0.00704867	0.000650084	-29.1809	0.485958	0.291075
cg24341615	0.167435	0.306118	0.0710854	-10.118	1	1
cg18292394	0.0260539	0.0834905	0.0108523	-4.87405	0.99997	0.988087
cg19286437	0.204954	0.345393	0.0768001	-1.86989	1	1
cg23338993	0.234985	0.373502	0.0902309	-2.09316	1	1
cg22719037	0.00231677	0.0117831	0.00115692	-16.13	0.695742	0.450352
cg15457276	0.800988	0.62082	0.573625	-1.46458	1	1
cg17619311	0.159822	0.2975	0.0534305	3.61883	1	0.999999
cg22720041	0.199485	0.339973	0.0704289	3.28638	1	1
cg19915738	0.105213	0.227566	0.0362062	3.69542	1	0.999983
cg10166283	0.226113	0.365475	0.0844543	2.52547	1	1
cg25975712	0.055322	0.145878	0.029367	7.98415	1	0.999924
cg04198308	0.0405946	0.116459	0.0176748	7.48184	1	0.998588
cg04304705	0.024342	0.0792647	0.00884858	4.60995	0.999953	0.976078
cg14894848	0.121848	0.250565	0.0494379	3.71344	1	0.999998
cg19819285	0.038605	0.112212	0.0155214	12.0558	0.999999	0.997338
cg27391267	0.0358405	0.106186	0.0129508	6.57989	0.999999	0.993804
cg02344833	0.0633873	0.160727	0.0227519	5.24262	1	0.999636
cg24368848	0.137677	0.270988	0.0515614	2.92264	1	0.999998
cg08323075	0.131429	0.263084	0.0442923	3.16242	1	0.999996
cg23300732	0.0512407	0.138049	0.0199254	6.65592	1	0.999315
cg10351287	0.0555497	0.146309	0.0211068	5.73068	1	0.999464
cg03330485	0.2103	0.350597	0.0827481	4.44935	1	1
cg05021638	0.547471	0.557728	0.904891	-4.60358	1	1
cg20967585	0.88414	0.630123	0.411613	-0.413986	1	1
cg20673829	0.330988	0.448011	0.915735	-5.40717	1	1
cg25189564	0.133049	0.265153	0.630688	-10.6882	1	1
cg10473383	0.20028	0.340767	0.115541	3.67778	1	1
cg21908557	0.446395	0.514577	0.789599	-2.13381	1	1
cg12459904	0.181863	0.321823	0.350131	-3.58369	1	1
cg18164784	0.53288	0.552238	0.962425	-1.46131	1	0.998588
cg18839750	0.991056	0.634797	0.460772	-0.0277614	0.99992	1
cg18781988	0.5266	0.549803	0.284449	1.05175	1	1
cg06575065	0.449522	0.516103	0.280366	1.88696	1	1
cg00748373	0.360539	0.467122	0.209798	2.21021	1	1
cg27417609	0.434975	0.508891	0.248645	1.69076	1	1
cg22843712	0.767734	0.615648	0.471419	1.76105	1	1
cg00808555	0.229977	0.368998	0.0989239	2.82812	1	1
cg12658374	0.00399554	0.0186058	0.00177248	5.65971	0.862172	0.590307
cg09173348	0.00488732	0.0219862	0.00262476	5.2936	0.908896	0.726296
cg24818939	0.279968	0.411022	0.179695	1.38964	1	1
cg15579650	0.461147	0.521661	0.282234	1.05666	1	1
cg04225046	0.324549	0.443633	0.238627	1.56	1	1
cg09278708	0.626793	0.583704	0.388447	1.09597	1	1
cg13891121	0.026497	0.0845704	0.0119652	8.32651	0.999974	0.991492
cg07645296	0.0610156	0.156442	0.0249029	4.74354	1	0.999769
cg04837533	0.011171	0.0430615	0.00541044	15.9401	0.994365	0.917996
cg03368358	0.625437	0.583312	0.291147	1.33022	1	1
cg24886563	0.0728512	0.177215	0.0321787	3.64472	1	0.999955
cg20125091	0.432075	0.507418	0.75635	-3.05848	1	1
cg24683414	0.0133861	0.0497292	0.00712113	5.90761	0.997738	0.957826
cg04158367	0.121342	0.249889	0.0497502	3.53559	1	0.999998
cg18182148	0.0636169	0.161138	0.0231369	6.04229	1	0.999659
cg26027669	0.128928	0.259863	0.0490858	3.21268	1	0.999998
cg16297569	0.0111409	0.0429686	0.00482974	8.54084	0.994349	0.895749
cg05637536	0.381487	0.479753	0.143709	2.78378	1	1
cg18081940	0.0328714	0.0995381	0.0153686	6.21529	0.999997	0.99722
cg02457680	0.104421	0.226428	0.0366107	5.16384	1	0.999984
cg27316886	0.620126	0.58176	0.252689	1.58243	1	1
cg24100636	0.297788	0.424559	0.102573	3.43578	1	1
cg19656577	0.207712	0.348088	0.092333	3.71973	1	1
cg05065989	0.665104	0.594083	0.507182	-3.44091	1	1
cg25999578	0.695463	0.60138	0.309369	0.777239	1	1
cg16104915	0.844597	0.626333	0.370217	0.760064	1	1
cg15506609	0.0467419	0.129144	0.0233582	3.73532	1	0.999676
cg22055728	0.653222	0.591007	0.347775	1.26692	1	1
cg20741169	0.318736	0.439612	0.142265	3.89809	1	1
cg03464573	0.765884	0.615336	0.38265	0.97149	1	1
cg21942490	0.835317	0.625279	0.265064	0.944747	1	1
cg02643054	0.979243	0.634674	0.530612	-0.0719781	1	1
cg12600174	0.456938	0.519669	0.760567	-1.898	1	1
cg10680051	0.0644284	0.162588	0.0303544	5.19494	1	0.999935
cg14924469	0.000142457	0.00104214	0.000248561	7.14006	0.0741795	0.125185
cg20469935	0.0966954	0.215098	0.0386301	3.08449	1	0.999988
cg03073000	0.0044631	0.0203955	0.00230131	5.39128	0.888785	0.683261
cg25691526	0.0018642	0.00980184	0.00154961	5.09444	0.618186	0.545867
cg25530944	0.00278114	0.0137438	0.00156164	5.30623	0.754984	0.547936
cg11322877	0.000555521	0.00345637	0.00047057	5.51446	0.255929	0.222611
cg16703956	0.888909	0.630504	0.424521	0.330956	1	1
cg14502484	0.765392	0.615252	0.382183	0.671838	1	1
cg17306747	0.524322	0.548908	0.200215	2.25265	1	1
cg15676719	0.0268972	0.0855409	0.0143472	4.1472	0.999977	0.996053
cg03880355	0.0224853	0.0745799	0.00943494	3.79656	0.999902	0.98025
cg15834388	0.280515	0.411449	0.128747	3.91557	1	1
cg23133255	0.178331	0.318052	0.0718572	4.2913	1	1
cg20040743	0.374326	0.475517	0.13569	3.86529	1	1
cg01026458	0.749639	0.612472	0.271511	1.63741	1	1
cg21368609	0.292218	0.420403	0.122319	3.9031	1	1
cg09850980	0.10848	0.232219	0.0823976	5.67599	1	1
cg05310990	0.4406	0.511714	0.135659	2.79054	1	1
cg19381810	0.553067	0.559772	0.223482	2.71188	1	1
cg15690721	0.215075	0.355168	0.0784987	7.19007	1	1
cg26163153	0.0089886	0.0361637	0.00443648	3.93187	0.985252	0.875735
cg00582971	0.198632	0.33912	0.0772521	2.74142	1	1
cg19806642	0.127704	0.258276	0.0508974	3.4322	1	0.999998
cg11618529	0.431074	0.506907	0.160623	2.9655	1	1
cg16929496	0.146459	0.281771	0.0877905	3.75297	1	1
cg17037282	0.123984	0.253399	0.898433	-8.74222	1	1
cg01587896	0.0936274	0.210481	0.808042	-16.0457	1	1
cg15549927	0.269296	0.402572	0.0960295	3.62341	1	1
cg09124223	0.244759	0.382093	0.0925664	3.17759	1	1
cg18940047	0.378902	0.478234	0.140705	2.59862	1	1
cg00017489	0.906099	0.631742	0.331192	0.32322	1	1
cg00446413	0.401359	0.491081	0.134913	2.9508	1	1
cg22620221	0.300581	0.426619	0.101959	2.42717	1	1
cg02485566	0.318376	0.439361	0.115842	6.20825	1	1
cg11622008	0.0763349	0.183058	0.0466357	4.26784	1	0.999997
cg13461241	0.165185	0.303596	0.0577684	3.72833	1	1
cg16763089	0.75588	0.613597	0.532967	-0.844487	1	1
cg25958766	0.928101	0.63302	0.5064	-0.285166	1	1
cg11494699	0.00526216	0.023368	0.00250138	4.81755	0.923824	0.710539
cg06288355	0.00324735	0.0156512	0.0015711	4.30998	0.803986	0.549398
cg06327799	0.477729	0.529286	0.241899	1.85277	1	1
cg15299258	0.180401	0.320268	0.0830181	2.92082	1	1
cg25324105	0.196606	0.337082	0.0834605	3.46648	1	1
cg14587524	0.33318	0.449483	0.122217	2.63456	1	1
cg03611452	0.0389878	0.113035	0.0219619	5.79728	1	0.999569
cg14231297	0.933067	0.633261	0.370017	0.208145	1	1
cg18693673	0.79178	0.619473	0.288326	0.774517	1	1
cg08204783	0.431203	0.506973	0.195624	2.34938	1	1
cg21298174	0.954802	0.634112	0.601512	-0.18003	1	1
cg05615150	0.00237955	0.0120522	0.00110714	4.42635	0.704001	0.437253
cg12417466	0.00663293	0.0282553	0.00295521	3.74491	0.959551	0.76198
cg22824998	0.0523194	0.14014	0.0185093	6.54114	1	0.998928
cg05241461	0.391046	0.485279	0.12616	2.59281	1	1
cg23217946	0.60404	0.576893	0.207004	1.81954	1	1
cg08271804	0.761265	0.614543	0.239866	0.859597	1	1
cg24889512	0.121752	0.250437	0.0448582	4.49014	1	0.999995
cg24175803	0.888641	0.630483	0.33803	-0.439299	1	1
cg25360861	0.804432	0.621308	0.299189	0.807161	1	1
cg20708961	0.653036	0.590958	0.209692	3.02097	1	1
cg20662725	0.210807	0.351085	0.611268	-4.86931	1	1
cg03234732	0.120372	0.248591	0.0422581	4.05914	1	0.999993
cg16536329	0.875554	0.629397	0.328037	-0.606696	1	1
cg10575261	0.878754	0.629674	0.268133	0.549696	1	1
cg24843380	0.483111	0.531687	0.140338	2.03387	1	1
cg02165355	0.633526	0.585626	0.172515	1.99181	1	1
cg23037403	0.894429	0.630924	0.241529	0.604004	1	1
cg20778451	0.195634	0.336099	0.0642287	4.25483	1	1
cg01957732	0.0504136	0.136434	0.0199398	7.87529	1	0.999305
cg15729404	0.114435	0.240524	0.0415363	4.65098	1	0.999993
cg11942956	0.688724	0.599829	0.695369	-4.80885	1	1
cg01978105	0.112722	0.238157	0.0405719	20.6045	1	0.999991
cg03547797	0.0312239	0.0957652	0.0116781	5.55608	0.999995	0.990893
cg07300451	0.0130126	0.0486256	0.347832	-23.7163	0.997351	1
cg05124129	0.0329403	0.0996944	0.540291	-9.89947	0.999997	1
cg14874750	0.321536	0.441557	0.138324	2.52174	1	1
cg27280688	0.0587353	0.152259	0.0208752	3.21619	1	0.999453
cg13578652	0.0326962	0.0991397	0.0118521	4.49306	0.999997	0.991308
cg10690747	0.0626345	0.159374	0.0224276	4.91898	1	0.99961
cg11274371	0.291841	0.420119	0.10851	5.9208	1	1
cg04337534	0.0434804	0.122492	0.0222358	5.3424	1	0.999591
cg09700701	0.0140519	0.0516764	0.00803672	8.73578	0.998285	0.968369
cg08104202	0.222899	0.362511	0.0791421	2.80788	1	1
cg16998150	0.125037	0.254787	0.0447369	4.10983	1	0.999996
cg24808280	0.261231	0.396006	0.0901998	2.77384	1	1
cg08047907	0.253178	0.389291	0.0838829	2.77457	1	1
cg14826711	0.280557	0.411481	0.0982367	2.87918	1	1
cg23818870	0.232547	0.371318	0.0846223	2.68236	1	1
cg00002719	0.209997	0.350304	0.0798647	2.75528	1	1
cg18092028	0.171021	0.310097	0.0637436	4.20668	1	1
cg04039397	0.648204	0.58967	0.266016	0.8447	1	1
cg05655806	0.976522	0.634632	0.526563	-0.0707531	1	1
cg10426464	0.134565	0.267076	0.0490248	3.98847	1	0.999998
cg15188182	0.394939	0.487488	0.179508	2.8158	1	1
cg17881208	0.122652	0.251635	0.0558851	2.96625	1	0.999999
cg08660915	0.00268493	0.0133429	0.00106768	6.53125	0.743442	0.42621
cg21971621	0.603148	0.576616	0.262531	1.37675	1	1
cg23129478	0.185445	0.325601	0.0688287	3.06208	1	1
cg25032094	0.823511	0.623845	0.373728	0.760637	1	1
cg00204465	0.403086	0.492037	0.190826	3.44061	1	1
cg21135135	0.113151	0.238752	0.0432395	6.32235	1	0.999995
cg03044249	0.485422	0.532706	0.180287	2.1385	1	1
cg02172150	0.0578781	0.150671	0.0211602	6.41551	1	0.999462
cg07016258	0.0758208	0.182203	0.0282362	5.27299	1	0.999898
cg02713760	0.851539	0.627081	0.434581	0.637323	1	1
cg17124224	0.0187461	0.0647863	0.00710632	5.30552	0.999653	0.957848
cg24250393	0.0449465	0.125504	0.0208526	5.83254	1	0.99946
cg13750061	0.0205431	0.0695564	0.0089758	3.40502	0.999803	0.976921
cg19818826	0.113377	0.239064	0.0419786	9.15315	1	0.999993
cg01373248	0.0715436	0.174992	0.037356	2.89504	1	0.999987
cg08315202	0.0952402	0.212916	0.0335875	3.38672	1	0.999968
cg13314145	0.175567	0.315068	0.0577739	3.22342	1	1
cg06067842	0.61596	0.580523	0.235442	1.53446	1	1
cg00360414	0.637494	0.586739	0.247541	1.40666	1	1
cg08415838	0.858614	0.627807	0.536877	1.11554	1	1
cg18425434	0.252959	0.389106	0.0926375	3.62806	1	1
cg13063344	0.0173166	0.0608997	0.0079631	7.06449	0.999444	0.967866
cg22240472	0.0525142	0.140516	0.0381993	7.22341	1	0.999987
cg23627134	0.00223146	0.0114154	0.00298389	7.34521	0.68281	0.764574
cg27365426	0.011752	0.0448403	0.00844971	6.21782	0.995495	0.972619
cg06506966	0.228013	0.367213	0.0897079	4.03327	1	1
cg16708981	0.478656	0.529702	0.189928	2.78681	1	1
cg08476595	0.405008	0.493094	0.147494	1.96573	1	1
cg10361659	0.00683161	0.0289444	0.00293916	4.37271	0.962248	0.761522
cg24636477	0.038215	0.111371	0.0151444	6.80908	0.999999	0.997015
cg23832237	0.668669	0.594982	0.583999	-1.24109	1	1
cg14015441	0.87947	0.629735	0.520923	0.391543	1	1
cg20774846	0.00672251	0.0285666	0.089381	-11.6105	0.960746	1
cg04226536	0.577776	0.568402	0.257576	1.63802	1	1
cg02871995	0.439724	0.511277	0.173237	2.5283	1	1
cg19188306	0.446097	0.51443	0.221505	2.51588	1	1
cg21113478	0.0905377	0.205759	0.0374592	2.42303	1	0.999986
cg00252934	0.0730253	0.17751	0.0304957	2.64794	1	0.999936
cg00668426	0.355714	0.464108	0.227275	1.87634	1	1
cg21509846	0.496645	0.537565	0.332671	1.8561	1	1
cg26413942	0.239252	0.377284	0.094652	2.19776	1	1
cg25744613	0.302328	0.427899	0.116364	2.54871	1	1
cg04628008	0.141728	0.276008	0.0482662	3.91169	1	0.999998
cg11210881	0.0577737	0.150476	0.0226482	6.03116	1	0.999631
cg00076538	0.272413	0.405068	0.101235	2.72046	1	1
cg03205103	0.15567	0.292697	0.0587533	3.70713	1	1
cg15182643	0.464126	0.523057	0.208669	2.01982	1	1
cg05618426	0.605898	0.577468	0.810121	-1.36785	1	1
cg16140952	0.55356	0.55995	0.354527	1.09199	1	1
cg25903474	0.845315	0.626412	0.427376	0.383044	1	1
cg19938101	0.95541	0.634131	0.596464	1.05024	1	1
cg14060111	0.272151	0.404859	0.14196	2.42051	1	1
cg06262436	0.311051	0.434194	0.183208	2.95895	1	1
cg04432319	0.216101	0.356142	0.1016	3.48509	1	1
cg25796439	0.236868	0.375177	0.130445	3.12899	1	1
cg09491991	0.264369	0.398579	0.146516	2.90744	1	1
cg12664209	0.216947	0.356942	0.116567	2.81956	1	1
cg03016153	0.0186529	0.0645353	0.00865941	3.57595	0.999646	0.974306
cg27186013	0.0209688	0.0706687	0.0100392	4.20678	0.999832	0.984346
cg15173134	0.086797	0.199944	0.0307315	3.63262	1	0.999937
cg27319216	0.282697	0.413141	0.112834	2.15396	1	1
cg19935065	0.00171491	0.00913033	0.000915549	5.06471	0.588969	0.381196
cg20148210	0.439621	0.511226	0.221904	2.22806	1	1
cg12024292	0.277124	0.408796	0.139366	3.27655	1	1
cg25947408	0.128411	0.259194	0.0701352	4.42995	1	1
cg04467093	0.0214285	0.0718628	0.00921222	5.94684	0.999858	0.978523
cg00955451	0.0420033	0.119422	0.0189987	2.78409	1	0.999072
cg20840847	0.0360351	0.106615	0.015811	3.04053	0.999999	0.997502
cg17563034	0.102361	0.223447	0.0396132	4.35664	1	0.999988
cg27501878	0.219374	0.359226	0.0737879	3.25683	1	1
cg26492446	0.191248	0.331624	0.0665159	3.18358	1	1
cg14373923	0.0957156	0.213631	0.0338004	5.7278	1	0.999969
cg16260696	0.00150447	0.00816613	0.00151112	10.2073	0.542928	0.538265
cg12606911	0.388956	0.484083	0.160942	1.76702	1	1
cg15708153	0.00182243	0.00961496	0.00233322	19.2933	0.610565	0.687548
cg03146949	0.00285026	0.0140303	0.00615624	26.5687	0.762737	0.94015
cg27062795	0.000586546	0.0036239	0.00379061	52.6476	0.267687	0.835355
cg03111498	0.246682	0.383753	0.0940207	3.61594	1	1
cg02631468	0.0627264	0.159539	0.0230439	6.06519	1	0.999655
cg06738602	0.388698	0.483935	0.199102	2.34914	1	1
cg25404914	0.977853	0.634654	0.423543	-0.0890412	1	1
cg02779016	0.0561003	0.147346	0.0229746	5.21921	1	0.999655
cg27280575	0.0113567	0.0436323	0.00423007	39.3723	0.994713	0.864777
cg22245273	0.0631387	0.160281	0.0394137	3.18701	1	0.999988
cg05349245	0.508541	0.54255	0.950945	-1.91919	1	0.999882
cg06131666	0.204658	0.345102	0.110642	2.55407	1	1
cg02758236	0.363019	0.468656	0.180733	2.13395	1	1
cg17146570	0.209555	0.349876	0.0763497	3.94044	1	1
cg08318212	0.0781081	0.185987	0.0277111	5.58028	1	0.999889
cg04048259	0.10834	0.232021	0.0375829	4.8504	1	0.999986
cg12798118	0.117235	0.244355	0.0418073	5.89413	1	0.999993
cg02363950	0.0559037	0.146976	0.0241861	10.271	1	0.999726
cg05687686	0.421725	0.502067	0.16804	1.67294	1	1
cg16971885	0.170533	0.309558	0.0735226	6.7901	1	1
cg02098313	0.0392963	0.113696	0.0179298	2.65576	1	0.998693
cg20267828	0.0608744	0.156184	0.0262622	2.3894	1	0.999834
cg07083806	0.259979	0.394973	0.0986361	3.11199	1	1
cg27506442	0.195789	0.336256	0.0781428	2.11037	1	1
cg14384532	0.137929	0.271302	0.0491115	4.21581	1	0.999998
cg11097433	0.338893	0.453278	0.115012	2.77319	1	1
cg17822352	0.421321	0.501855	0.237028	2.04588	1	1
cg01932691	3.07118e-05	0.000262836	3.02102e-05	9.44238	0.0165083	0.0162409
cg17642041	0.020163	0.0685576	0.00808925	3.8172	0.999773	0.968826
cg02268561	0.878378	0.629641	0.387033	-0.596762	1	1
cg08886711	0.780352	0.617711	0.412963	0.627445	1	1
cg12045237	0.0295085	0.0917685	0.0121428	3.91848	0.999991	0.991881
cg14170423	0.0293213	0.0913279	0.0159533	6.24088	0.999991	0.997596
cg23506842	0.105261	0.227635	0.0471728	3.18285	1	0.999997
cg06621744	0.50481	0.541005	0.305652	1.54987	1	1
