# Supplementary material for: Discovery and validation of DNA methylation markers for overall survival prognosis in patients with thymic epithelial tumors
Source: Clin Epigenetics. 2019 Mar 4;11:38. doi: 10.1186/s13148-019-0619-z (PMC6398263; doi:10.1186/s13148-019-0619-z)
Supplement: Supplementary file 8 — Table S1. List of primers used for pyrosequencing and quantitative RT-PCR. (XLSX 10 kb) [file 13148_2019_619_MOESM8_ESM.xlsx]

## Sheet: Primers for pyrosequencing
CpG site		Sequence (5’-3’)	Nt	Tm	%GC	Length of amplicon
cg07154254	Forward	TGATGGTAGTGAAGATTTTGTTAATAGA	28	58.1	28.6	146
	Reverse	AAAAATACTCCAAACTCAATACTAAACA	28	58.5	25
	Sequencing	GGGGATTTTGGGGTTA	16	46	50
cg05784862	Forward	TTGAGGATTTTTTTTTTGGTAGGGGTTTA	29	61.5	31	122
	Reverse	AAACTATACTCTATACTATCAACCTTCAC	29	59.3	31
	Sequencing	GGGTTTAGGTGTTTTTAAG	19	45.8	36.8
cg02543462	Forward	AGTGGGGTTGAAAGTGATAATAGT	24	60.4	37.5	121
	Reverse	AAAAAAATAATCACTCACCCAAACT	25	58.3	28
	Sequencing	GGGTAGGGTGGTAGA	15	46.1	60
cg06288355	Forward	GTTGGGGTTTATATTGATTGATAAGATTA	29	58.3	27.6	150
	Reverse	CCAACTACCACCTAACTCTTTA	22	58.5	40.9
	Sequencing	GGTAGTTAGTGTTTTAGTAAATT	23	45.6	26.1
